# Supplementary material for: Comparative proteomics reveals human pluripotent stem cell-derived limbal epithelial stem cells are similar to native ocular surface epithelial cells
Source: Sci Rep. 2015 Oct 1;5:14684. doi: 10.1038/srep14684 (PMC4589773; doi:10.1038/srep14684)
Supplement: Supplementary Table S1 [file srep14684-s1.xls]

## Sheet: Complete data set
UniProt	Protein name	hIPSC-LESC : HESC-LESC								CEC : HESC-LESC								LEC : HESC-LESC									hESC-LESC : hiPSC-LESC								CEC : hiPSC-LESC								LEC : hiPSC-LESC
		1_A	1_B	2_A	2_B	3_A	3_B	Average	StDev	1_A	1_B	2_A	2_B	3_A	3_B	Average	StDev	1_A	1_B	2_A	2_B	3_A	3_B	Average	StDev		1_A	1_B	2_A	2_B	3_A	3_B	Average	StDev	1_A	1_B	2_A	2_B	3_A	3_B	Average	StDev	1_A	1_B	2_A	2_B	3_A	3_B	Average
obsolete	ABI1 Abl interactor 1					0.314837		0.314837	N/A					0.499883		0.499883	N/A					0.666728		0.666728	N/A							3.26595	3.26595	N/A						1.73212	1.73212	N/A						2.24013	2.24013
P09110	ACAA1 3-ketoacyl-CoA thiolase, peroxisomal	0.551887				0.98895		0.770418	0.30905	0.329641				6.49709		3.41337	4.36105	0.559096				1.56186		1.06048	0.70906		1.86297						1.86297	N/A	0.59381						0.59381	N/A	0.989344						0.989344
P49748	ACADVL Very long-chain specific acyl-CoA dehydrogenase, mitochondrial	4.80397	1.60153	1.06983	0.937039	1.23419	1.21626	1.81047	1.48333	3.87357	1.23174	0.310133	0.473605	1.13853	1.18625	1.36897	1.2885	5.32024	0.828484	0.594955	0.656088	0.958485	0.867655	1.53765	1.85801		0.214038	0.624166	0.949615	1.04836	0.863091	0.869693	0.761493	0.302746	0.801666	0.978812	0.288501	0.563922	1.98538	1.28461	0.983816	0.59776	1.0816	0.726414	0.539863	0.755701	1.67801	0.96937	0.958494
Q5R833	ACOT13 Acyl-coenzyme A thioesterase 13					0.0235128		0.0235128	N/A					0.582199		0.582199	N/A					0.654935		0.654935	N/A							43.7273	43.7273	N/A						6.38407	6.38407	N/A						10.3408	10.3408
B4DH39	ACSL4 Long-chain-fatty-acid--CoA ligase 4					0.383494		0.383494	N/A					0.350608		0.350608	N/A					0.212657		0.212657	N/A							2.68035	2.68035	N/A						0.997038	0.997038	N/A						0.586356	0.586356
P68032	ACTC1 Actin, alpha cardiac muscle 1			0.0166219				0.0166219	N/A			0.134832				0.134832	N/A			0.354595				0.354595	N/A					60.6274			60.6274	N/A				7.82435			7.82435	N/A				20.1117			20.1117
obsolete	actin related protein 2/3 complex subunit 1B					0.0235128		0.0235128	N/A					3.61511		3.61511	N/A					3.14873		3.14873	N/A						45.3042		45.3042	N/A					6.91644		6.91644	N/A					10.6347		10.6347
B4DM63	Actin-related protein 2/3 complex subunit 3	0.864872	1.64375	0.588154	0.861883	0.509993	2.19182	1.11008	0.664713	0.837388	0.71653	1.19286	1.83725	0.928912	1.2908	1.13396	0.406676	1.3465	1.29732	0.808261	2.71157	1.11574	1.41886	1.44971	0.65576		1.18884	0.608194	1.72736	1.13966	2.08843	0.482575	1.20584	0.622241	0.952061	0.438619	2.01853	2.38719	2.13349	0.416388	1.39105	0.892976	1.50603	0.787819	1.33417	3.40546	2.30317	0.506173	1.64047
B3KTE1	Actin-related protein 2/3 complex subunit 5					1.12391		1.12391	N/A					0.683918		0.683918	N/A					0.692083		0.692083	N/A							0.914863	0.914863	N/A						0.663847	0.663847	N/A						0.651359	0.651359
P12814	ACTN1 Alpha-actinin-1	0.896504	1.07077					0.983639	0.123227	0.226836	0.171276					0.199056	0.0392868	0.114949	0.194593					0.154771	0.0563167		1.14689	0.933656					1.04028	0.150782	0.250659	0.160921					0.20579	0.0634543	0.124865	0.181422					0.153143
O43707	ACTN4 Alpha-actinin-4	1.16357	0.973325	1.41243	1.72561	0.973196	1.30092	1.25817	0.288242	0.719786	0.77263	0.930796	0.480565	0.561145	0.545061	0.668331	0.169914	0.393331	0.583995	1.06504	0.614198	0.682612	0.706518	0.674282	0.22113		0.88372	1.02714	0.719244	0.569274	1.09464	0.813066	0.851181	0.194743	0.617571	0.781322	0.661138	0.3161	0.555287	0.443297	0.562453	0.164694	0.332993	0.596853	0.730279	0.392825	0.641675	0.623304	0.552988
B4DHK9	ACTR2 Actin-related protein 2 isoform a			2.51811		1.07853	1.22932	1.60865	0.791212			1.96803		0.686257	0.947848	1.20071	0.677269			2.55676		0.840743	0.924932	1.44081	0.967354				0.403359		0.987677	0.860466	0.750501	0.307288			0.77781		0.752004	0.705988	0.745267	0.0363816			0.985692		0.847967	0.680996	0.838218
P61158	ACTR3 Actin-related protein 3			1.78196	1.84288	2.17447	1.89937	1.92467	0.173297			1.04129	0.912675	2.22208	1.82187	1.49948	0.627261			1.4845	1.11071	3.90111	2.49258	2.24722	1.24752				0.570049	0.532976	0.489875	0.556911	0.537453	0.0352368			0.588477	0.569402	1.1149	0.844082	0.779216	0.256448			0.857921	0.653159	1.75688	1.08288	1.08771
obsolete	ADAM10 Uncharacterized protein					0.0235128		0.0235128	N/A					1.04686		1.04686	N/A					1.19521		1.19521	N/A						45.3042		45.3042	N/A					6.91644		6.91644	N/A					10.6347		10.6347
P40394	ADH7 alcohol dehydrogenase class 4 mu/sigma chain	0.679384		0.887131	2.3387	1.88032	0.91195	1.3395	0.726993	0.0240161		1.27544	6.36533	2.50906	1.70495	2.37576	2.40447	0.0729813		0.798825	3.71784	2.77608	1.54796	1.78274	1.47291			1.41207	1.14514	0.420063	0.566529	1.15987	0.940732	0.425171		0.0319721	1.43085	3.04794	1.36116	2.76434	1.72725	1.2161		0.0976455	0.874211	1.72073	1.36155	2.3824	1.28731
Q15847	ADIRF Adipogenesis regulatory factor	138.735		1.13225		0.858924	0.0241896	35.1875	69.0331	77.4713		1.21196		3.05851	1.6839	20.8564	37.7514	28.4527		2.41304		3.75509	2.18829	9.20229	12.8523		0.00741127			0.888062	1.24034		0.711937	0.635053	2.6702			1.03031	3.40656		2.36902	1.21642	1.24751			2.0049	3.97568		2.40936
Q8TA92	AFG3L2 AFG3-like protein 2					0.487186		0.487186	N/A					0.679226		0.679226	N/A					0.376511		0.376511	N/A							2.11041	2.11041	N/A						1.52084	1.52084	N/A						0.817422	0.817422
P35573	AGL Glycogen debranching enzyme			0.735864		0.720668		0.728266	0.0107451			0.818555		0.325178		0.571866	0.34887			1.02631		0.626868		0.826588	0.282447				1.38055		1.47814		1.42934	0.0690097			1.10705		0.533272		0.820163	0.405725			1.354		0.94622		1.15011
O95994	AGR2 Anterior gradient protein 2 homolog	1.32908	0.921276	1.28911	1.14684	0.101811		0.957622	0.504331	2.36636	2.8675	4.03242	3.41623	3.74818		3.28614	0.672419	2.80686	3.47872	2.37905	1.37992	3.00545		2.61	0.793135		0.773589	1.08515	0.787964	0.856474			0.875795	0.14418	1.88053	2.36695	2.77067	3.17343			2.54789	0.553488	2.26998	3.35505	1.74285	1.25303			2.15523
P23526	AHCY Adenosylhomocysteinase	0.938263	0.518182	0.606591		0.989185		0.763055	0.235426	0.535792	0.365486	0.478468		0.581814		0.49039	0.0933859	0.269561	0.221161	0.468445		0.835364		0.448633	0.279144		1.09576	1.9294		1.65781	1.07693		1.43997	0.423195	0.567717	0.709751		0.743467	0.719282		0.685055	0.0795018	0.280575	0.426076		0.718016	0.929045		0.588428
Q09666	AHNAK Neuroblast differentiation-associated protein AHNAK	0.916482	1.07916	1.2343	1.2712	1.53304	1.14006	1.19571	0.207667	1.18663	1.21606	1.24292	0.9173	1.51305	1.22748	1.21724	0.189299	1.37119	1.35605	1.62692	1.24556	1.52892	1.2884	1.40284	0.146378		1.12184	0.926396	0.823093	0.772794	0.694785	0.927719	0.877772	0.149616	1.26246	1.08129	1.00425	0.802508	1.25967	1.23418	1.10739	0.183075	1.43841	1.21294	1.2892	1.06614	1.2362	1.32497	1.26131
Q8IVF2	AHNAK2 Protein AHNAK2	0.848224	0.0144582	1.29215	0.553318	0.601458	0.704161	0.668962	0.416665	1.83196	1.70384	0.940172	1.00923	0.831074	2.26946	1.43096	0.585995	1.15441	1.1007	0.81346	0.978626	0.871914	2.28266	1.2003	0.545919		1.21219		0.786144	1.77543	1.77076	1.50208	1.40932	0.418476	2.15467		0.860856	2.01911	2.11613	3.95059	2.22027	1.10653	1.27565		0.606565	1.87082	1.85901	4.06408	1.93522
P54819	AK2 Adenylate kinase 2, mitochondrial			1.48211		2.20644		1.84428	0.512183			1.61722		2.21974		1.91848	0.426049			1.77707		3.00145		2.38926	0.865769				0.685375		0.482807		0.584091	0.143237			1.08592		1.18895		1.13744	0.0728535			1.16397		1.47972		1.32185
P14550	AKR1A1 Alcohol dehydrogenase [NADP+]	1.47225	1.67599			0.407948		1.1854	0.680955	0.625968	0.454245			1.49108		0.857096	0.555716	1.01215	0.800647			3.50345		1.77208	1.50313		0.698364	0.596508				2.52018	1.27168	1.08243	0.422651	0.272748				3.98695	1.56078	2.10246	0.671414	0.476856				9.08325	3.41051
P02768	ALB Serum albumin	1.10294	1.15116	0.64869	0.626985	1.05761	1.14973	0.956186	0.249089	0.419817	0.442125	0.424016	0.256282	0.035819	0.0492228	0.271214	0.189502	0.0726683	0.0753045	0.0405334	0.0411141	0.0290561	0.030647	0.0482206	0.0205764		0.932264	0.868453	1.56599	1.56665	1.00711	0.920023	1.14342	0.330565	0.356919	0.329621	0.469337	0.364885	0.0210813	0.0296348	0.261913	0.18931	0.0532789	0.0557202	0.0524732	0.0648573	0.0187915	0.0210126	0.0443556
P00352	ALDH1A1 Retinal dehydrogenase 1	0.885821	1.22432	1.02911	0.782473	1.42441	1.20368	1.09163	0.237801	4.36551	5.25782	4.88646	3.57632	3.03682	3.22046	4.05723	0.916161	3.50353	4.50515	4.42086	3.41083	4.84028	4.88566	4.26105	0.649227		1.16068	0.816595	0.987124	1.25534	0.747791	0.878788	0.974386	0.199592	4.53585	3.77827	4.11444	5.04608	2.31778	2.7019	3.74905	1.05648	3.63354	3.26415	3.65787	4.47961	3.49102	4.59064	3.85281
P30837	ALDH1B1 Aldehyde dehydrogenase X, mitochondrial					0.0235128	0.722061	0.372787	0.493948					1.94044	2.70925	2.32485	0.543631					1.14089	0.855955	0.998422	0.20148						45.3042	1.46482	23.3845	30.9991					6.91644	4.25282	5.58463	1.88346					10.6347	1.35835	5.99651
P05091	ALDH2 Aldehyde dehydrogenase, mitochondrial			1.704	0.252411			0.978205	1.02643			1.74151	0.53718			1.13935	0.851591			3.73316	0.471565			2.10236	2.3063				0.596221	3.89182			2.24402	2.33034			1.01711	2.38339			1.70025	0.96611			2.12687	2.02231			2.07459
P30838	ALDH3A1 Aldehyde dehydrogenase, dimeric NADP-preferring	1.02137	0.64151	0.636496	0.861529	0.946391	1.07257	0.86331	0.187785	26.1855	20.8631	14.1732	8.11699	8.22095	6.45772	14.0029	8.00639	16.3075	11.742	10.4322	6.43597	7.48005	6.20102	9.76645	3.9029		1.00667	1.55838	1.59608	1.14021	1.12558	0.98627	1.23553	0.271995	22.8825	31.092	19.9891	8.58925	6.34279	3.85313	15.4581	10.8168	13.6299	15.3147	14.5023	6.49371	7.26457	4.44503	10.275
P51648	ALDH3A2 Fatty aldehyde dehydrogenase	1.02386	1.38437	0.735864	0.744895	0.901952	0.822932	0.935646	0.244653	3.04586	2.63998	1.49846	1.38435	1.38511	1.19596	1.85829	0.779492	2.04976	2.00954	1.8304	1.46014	1.2924	1.18644	1.63811	0.374057		1.00423	0.722144	1.38055	1.31879	1.18095	1.28545	1.14868	0.247082	2.75076	1.80837	1.99351	2.08538	1.91788	1.92621	2.08035	0.340923	1.87025	1.3994	2.38438	2.17364	1.74512	1.79096	1.89396
P49419	ALDH7A1Alpha-aminoadipic semialdehyde dehydrogenase	0.988485	0.491289	0.609204	0.861741	0.621444	0.773343	0.724251	0.183962	2.01511	0.859357	1.04084	0.744229	1.16864	0.961595	1.13163	0.456786	0.753087	0.873602	0.779257	0.486585	1.14636	1.15518	0.865678	0.255544		1.04025	2.03478	1.6676	1.13993	1.71445	1.36797	1.49416	0.37903	2.02687	1.76003	1.65439	0.988269	2.06248	1.46489	1.65949	0.398977	0.744101	1.77498	1.22144	0.618593	1.97488	1.72596	1.34332
P49189	ALDH9A1 4-trimethylaminobutyraldehyde dehydrogenase					0.647778	1.97799	1.31288	0.9406					1.19437	0.974496	1.08443	0.155474					1.1257	1.18871	1.1572	0.0445553						1.64454	0.534741	1.08964	0.784748					2.17918	0.505797	1.34249	1.18326					1.89045	0.588445	1.23945
P04075	ALDOA Fructose-bisphosphate aldolase A	0.727525	0.959735	0.887784	1.05105	1.14578	0.907837	0.946618	0.144021	0.714131	0.67821	0.724509	0.706805	0.574191	0.477895	0.645957	0.0989503	0.442639	0.447696	0.802195	0.692237	0.754977	0.648411	0.631359	0.1535		1.41318	1.04173	1.1443	0.934613	0.929597	1.16507	1.10475	0.181069	0.959612	0.708287	0.834094	0.751264	0.560861	0.558944	0.728844	0.156423	0.58094	0.462651	0.878138	0.709094	0.70543	0.788706	0.687493
O43827	ANGPTL7 Angiopoietin-related protein 7					0.0235128		0.0235128	N/A					8.20761	13.6238	10.9157	3.82982					2.27157	21.8283	12.05	13.8287						45.3042		45.3042	N/A					6.91644		6.91644	N/A					10.6347		10.6347
P04083	ANXA1 Annexin A1	1.88846	1.68727	2.30602	1.8633	1.77381	1.88486	1.90062	0.213418	0.67005	0.575082	0.805127	0.637336	0.651195	0.509789	0.64143	0.0994581	1.21872	1.02076	0.997521	0.772708	1.71859	1.35148	1.17996	0.330311		0.544432	0.592498	0.440588	0.527157	0.600507	0.561196	0.544396	0.0579963	0.351922	0.345077	0.346528	0.373806	0.453338	0.3372	0.367979	0.0436118	0.649081	0.624816	0.417017	0.44901	1.15479	0.972452	0.711194
P07355	ANXA2 Annexin A2	1.47725	1.44669	1.59926	1.47462	1.35434	1.27939	1.43859	0.110558	1.84211	1.76407	1.94377	1.53869	1.75121	1.69292	1.75546	0.137086	0.79312	0.819358	2.23699	1.82257	1.71707	1.55586	1.49083	0.576176		0.695993	0.691029	0.63527	0.666116	0.786481	0.82684	0.716955	0.0738611	1.23625	1.2308	1.2129	1.1786	1.31554	1.23933	1.23557	0.04515	0.521171	0.547695	1.36186	1.33271	1.27688	1.15631	1.03277
P09525	ANXA4 Annexin A4	1.0924	0.473217	0.941424		2.03903	1.0225	1.11371	0.571163	0.562442	0.983242	0.821945		1.54418	1.4081	1.06398	0.407937	0.661412	0.802105	0.980046		1.53906	1.41173	1.07887	0.381838		0.941232	2.11278	1.07908		0.522448	1.03441	1.13799	0.587795	0.511867	2.09102	0.868918		1.45813	1.65249	1.31648	0.628608	0.591335	1.69217	1.01061		1.19825	1.78867	1.25621
P08758	ANXA5 Annexin A5	1.32034	2.08704	1.08202	1.33147	1.64778	1.37421	1.47381	0.3503	0.289433	0.316063	0.312066	0.326951	0.200782	0.184289	0.271597	0.0626653	0.418227	0.455796	0.381336	0.377281	0.312353	0.354427	0.383237	0.0497648		0.778702	0.479032	0.938839	0.737743	0.646491	0.769644	0.725075	0.153252	0.218237	0.154709	0.293222	0.274691	0.144	0.152005	0.206144	0.0661302	0.309398	0.218332	0.345004	0.306036	0.206206	0.295531	0.280085
B4DHY4	ANXA7 Annexin A7					15.6983	0.334059	8.0162	10.8642					3.93088	1.54578	2.73833	1.68652					3.84003	1.87887	2.85945	1.38675						0.0678657	3.16695	1.61741	2.19138					3.61594	4.77183	4.19389	0.817333					2.55485	6.35714	4.456
Q5T2P8	ANXA8L1 Annexin A8-like protein 1	3.03496				2.01176	2.86672	2.63781	0.548666	0.531066				1.95119	0.805629	1.09596	0.753265	0.427616				1.90088	1.18264	1.17038	0.736707		0.338769				0.529516	0.368971	0.412419	0.102527	0.173935				0.898653	0.29103	0.45454	0.389045	0.137604				0.807789	0.44661	0.464001
Q5VT79	ANXA8L2 Annexin A8-like protein 2			1.59098	10.6231			6.10704	6.38666			0.813867	7.00876			3.91131	4.38045			1.25047	6.33668			3.79357	3.59649				0.638489	0.0924083			0.365449	0.386137			0.509099	0.738831			0.623965	0.162445			0.763019	0.645672			0.704345
B4DPJ2	ANXA11 Annexin A11	0.504023		0.525731		1.94921	1.80576	1.19618	0.788929	1.53324		0.838657		1.35131	1.14084	1.21601	0.298319	0.824048		0.770351		1.26102	0.967978	0.95585	0.219893			1.90306		1.91287	0.546459	0.585771	1.23704	0.774893		2.50969		1.53558	0.640096	0.676041	1.34035	0.882634		1.4696		1.37857	0.575113	0.606107	1.00735
C9JIF9	APEH Uncharacterized protein					0.0303316		0.0303316	N/A					0.722695		0.722695	N/A					0.898671		0.898671	N/A						35.0004		35.0004	N/A					6.91644		6.91644	N/A					10.6347		10.6347
Q9HDC9	APMAP Adipocyte plasma membrane-associated protein	0.598918		0.951731	1.17392	1.89654		1.15528	0.547964	1.56306		1.21717	1.36249	0.890286		1.25825	0.283349	0.857053		0.8383	0.975193	0.710404		0.845237	0.108407			1.60187	1.06746	0.836801		0.542131	1.01207	0.448141		2.36084	1.20121	1.27093		0.548347	1.34533	0.751164		1.30088	0.815267	0.90326		0.430737	0.862535
P05090	APOD Apolipoprotein D	1.42453	1.23675	0.617551	0.678815	1.49212	0.875423	1.0542	0.380995	5.59103	4.06614	3.51666	2.02224	1.70214	1.63751	3.08929	1.58531	1.77096	1.66024	2.36887	1.48309	0.845134	0.580852	1.45152	0.650214		0.721784	0.808367	1.64507	1.44708	0.713949	1.20814	1.09073	0.401467	3.81785	3.49628	5.34797	3.19184	1.69563	2.7964	3.39099	1.20752	1.18718	1.39938	3.89158	2.43188	0.822018	0.96087	1.78215
P07741	APRT Adenine phosphoribosyltransferase					1.00564	0.42598	0.715812	0.409884					0.907914	1.16535	1.03663	0.182036					1.19263	1.64942	1.42102	0.322992						1.05917	2.48279	1.77098	1.00666					0.803075	3.10057	1.95182	1.62457					0.937266	4.43662	2.68694
P55064	AQP5 Aquaporin-5	1.72933	144.582					73.1556	101.012	0.152696	72.5747					36.3637	51.2101	2.06584	27.0005					14.5332	17.6315		0.594606	0.00691444					0.30076	0.415561	0.0877724	4.19052					2.13915	2.90108	1.16671	10.2801					5.72343
P61204	ARF3 ADP-ribosylation factor 3	0.0138735				0.68681		0.350342	0.475838	0.481872				1.04764		0.764756	0.400058	1.04672				0.947014		0.996867	0.0705024							1.49714	1.49714	N/A						1.66411	1.66411	N/A						1.45857	1.45857
Q07960	ARHGAP1 Rho GTPase-activating protein 1	1.73751						1.73751	N/A	1.07778						1.07778	N/A	0.972202						0.972202	N/A		0.59179						0.59179	N/A	0.616683						0.616683	N/A	0.546469						0.546469
B4DZG7	ARL1 ADP-ribosylation factor-like protein 1	2.24112						2.24112	N/A	1.16455						1.16455	N/A	2.00128						2.00128	N/A		0.458758						0.458758	N/A	0.516641						0.516641	N/A	0.872131						0.872131
O75915	ARL6IP5 PRA1 family protein 3	0.984046	1.77604	0.915148	0.586784	0.887374	1.86889	1.16971	0.524459	2.08847	2.13116	1.87645	1.21261	1.13052	3.33276	1.96199	0.79798	1.48725	1.82896	1.51856	1.4327	0.924348	2.92142	1.68554	0.672087		1.04484	0.562904	1.11015	1.67416	1.20038	0.566006	1.02641	0.420476	2.1072	1.20348	2.15383	2.25597	1.97255	1.95402	1.94117	0.378743	1.50611	1.04476	1.71436	2.60718	1.51093	1.67193	1.67588
Q9NVJ2	ARL8B ADP-ribosylation factor-like protein 8B	1.16579	2.96899	1.04188		2.81848	1.69763	1.93855	0.907649	1.64208	2.6235	1.70772		1.50174	1.0464	1.70429	0.575038	0.891083	1.84109	1.41455		2.07793	1.23306	1.49154	0.474162		0.882016	0.336733		0.965231	0.377928	0.623027	0.636987	0.28515	1.40047	0.889159		1.42586	0.683538	0.698653	1.01954	0.368466	0.746545	0.619018		1.37146	0.87785	0.832292	0.889432
O15144	ARPC2 Actin-related protein 2/3 complex subunit 2	0.754162	1.00904	1.23554	2.69831	0.964967	2.05298	1.4525	0.759173	0.894639	1.11671	1.19132	0.654948	0.717824	0.673915	0.874893	0.233423	0.811216	0.480286	1.19629	1.31163	0.724518	0.840981	0.894152	0.30833		1.36338	0.99077	0.822254	0.364092	1.10402	0.515239	0.859958	0.373161	1.1794	1.16691	0.961114	0.271811	0.885042	0.354941	0.803203	0.397179	1.05053	0.498164	0.940269	0.526158	0.830026	0.448099	0.715542
C9JWM7	ARPC4 Actin-related protein 2/3 complex subunit 4			1.18589	1.12911			1.1575	0.0401476			1.08618	1.01187			1.04903	0.0525422			1.31382	1.24977			1.2818	0.0452907				0.856683	0.870052			0.863367	0.00945276			0.959844	0.972851			0.966347	0.00919731			1.1134	1.18187			1.14764
F8WCF6	ARPC4-TTLL3 Protein ARPC4-TTLL3	1.04134	2.43216			0.737833	0.529511	1.18521	0.85745	0.79811	1.48633			0.985565	0.682525	0.988132	0.354829	0.772606	1.16991			1.04186	0.721841	0.926553	0.214572		0.98733	0.411063			1.44366	1.99746	1.20988	0.673939	0.762693	0.614896			1.79451	1.59721	1.19233	0.590076	0.731903	0.480174			1.63473	1.7552	1.1505
B4E2K4	ASPH Aspartyl/asparaginyl beta-hydroxylase	1.17564	0.978964	0.671046	0.700085	1.33153	0.951379	0.968107	0.259085	2.68275	2.68316	1.82534	1.93026	2.37384	2.00484	2.25003	0.382861	1.85005	1.86801	1.67008	1.89495	2.20073	1.41934	1.81719	0.259512		0.874604	1.02126	1.51393	1.40317	0.800027	1.11177	1.12079	0.285579	2.02515	2.48044	2.67527	2.78951	1.99005	2.80416	2.46076	0.36979	1.58859	1.75106	2.29643	2.68273	1.78828	1.97489	2.01366
P31939	ATIC AICAR formyltransferase/IMP cyclohydrolase bifunctional enzyme (purH) mRNA	0.777192						0.777192	N/A	0.671831						0.671831	N/A	0.364906						0.364906	N/A			1.23437					1.23437	N/A		0.781929					0.781929	N/A		0.426784					0.426784
Q6DD88	ATL3 Atlastin-3	3.65816		1.44023		0.0235128		1.7073	1.83198	5.0485		1.59142		1.75304		2.79765	1.95096	3.23559		1.21913		1.56427		2.00633	1.07847		0.281035			0.698258			0.489647	0.295021	1.37205			1.06361			1.21783	0.218101	0.863818			0.79635			0.830084
P05023	ATP1A1 sodium/potassium-transporting ATPase subunit alpha-1	1.39068	1.27203	1.41787	1.07622	1.49847	1.2344	1.31494	0.151875	1.96924	1.92932	1.32788	1.23667	1.04606	0.972058	1.41354	0.434376	1.45698	1.61436	1.40569	1.30441	1.06832	0.954051	1.30064	0.248198		0.739349	0.785895	0.716445	0.912723	0.887781	0.686125	0.788053	0.0931472	1.36494	1.55431	0.951492	1.305	0.953487	0.688336	1.13626	0.323641	0.999339	1.36131	0.978835	1.34138	0.908446	0.659962	1.04155
P05026	ATP1B1 Sodium/potassium-transporting ATPase subunit beta-1	0.92758	1.12687					1.02723	0.14092	0.586226	0.425142					0.505684	0.113903	1.45015	0.452826					0.951488	0.705215		1.10843	0.887122					0.997776	0.156488	0.628286	0.369372					0.498829	0.18308	1.5268	0.435956					0.981378
P54709	ATP1B3 Sodium/potassium-transporting ATPase subunit beta-3	0.530105	1.47546	0.727735	1.04616	0.794028	1.20489	0.963062	0.346219	2.93857	5.98494	3.85314	3.69449	1.7948	1.87807	3.35733	1.55364	2.31133	3.20364	4.01824	3.30082	2.33918	1.84945	2.83711	0.805518		1.9396	0.677546	1.39594	0.938908	1.34168	0.877957	1.19527	0.458298	5.44916	4.01283	5.24408	3.73785	2.82616	1.5341	3.8007	1.47898	4.22335	2.13193	5.32259	3.31945	3.3291	1.66955	3.33266
P16615	ATP2A2 Sarcoplasmic/endoplasmic reticulum calcium ATPase 2	0.938679	0.83843	1.18371	0.737309	1.23019	1.05612	0.997407	0.194278	0.69701	0.912264	0.585704	1.19482	1.06125	0.712824	0.860645	0.236135	0.804473	0.818602	1.02621	1.50549	0.747115	0.716275	0.936361	0.299162		1.09531	1.19239	0.858223	1.33223	0.865854	1.00153	1.05759	0.18691	0.73388	1.0863	0.492431	1.81473	1.25491	0.715801	1.01634	0.478294	0.847154	0.97968	0.841632	2.21017	0.769568	0.680003	1.0547
P23634	ATP2B4 Plasma membrane calcium-transporting ATPase 4			2.08362	0.863018	0.49518	0.700532	1.03559	0.714714			2.14723	0.850434	1.0176	1.08199	1.27431	0.590069			2.1061	0.633141	0.796009	1.30907	1.21108	0.66256				0.487614	1.13827	2.15073	1.50977	1.3216	0.695702			1.02557	1.10358	2.60094	1.75587	1.62149	0.730463			0.98125	0.794135	1.73784	2.14638	1.4149
P25705	ATP5A1 ATP synthase subunit alpha, mitochondrial	1.11501	1.23993	0.716048	1.10153	1.09335	1.20343	1.07822	0.187149	1.9278	1.9122	1.68415	1.88435	1.19863	1.31169	1.65313	0.322531	1.89737	2.0555	1.56768	1.74674	1.17836	1.23472	1.61339	0.354575		0.922185	0.806292	1.41875	0.891803	0.974177	0.878963	0.982029	0.220916	1.72031	1.51269	2.33151	1.98353	1.09428	1.13671	1.62984	0.483597	1.67308	1.58621	2.13321	1.7864	1.00454	1.12575	1.55153
P06576	ATP5B ATP synthase subunit beta, mitochondrial	1.35252	1.37338	0.967482	0.880814	1.25018	1.15602	1.1634	0.202822	2.54966	2.30265	2.29557	1.80727	2.11099	2.24723	2.2189	0.246649	3.38511	3.07857	2.13903	1.71149	1.74863	1.72603	2.29814	0.746903		0.760248	0.727883	1.04997	1.11513	0.852082	0.914994	0.903384	0.155164	1.89019	1.68023	2.31342	2.29176	1.58836	1.94661	1.95176	0.301995	2.49982	2.26235	2.08422	2.08685	1.3187	1.56255	1.96908
P36542	ATP5C1 ATP synthase subunit gamma, mitochondrial	1.55036	0.701511	1.10939	1.01624	0.861275	1.20247	1.07354	0.293942	3.51604	1.10909	1.15369	1.37074	2.42812	0.353674	1.65522	1.13002	3.31409	1.26168	1.1319	1.23144	2.34893	0.464223	1.62538	1.02514		0.663235	1.42513	0.915746	0.966616	1.23681	0.879706	1.01454	0.272632	2.25682	1.59083	1.03781	1.51047	3.33182	0.260476	1.6647	1.05109	2.10261	1.79537	0.989266	1.31165	2.96667	0.40564	1.5952
P30049	ATP5D ATP synthase subunit delta, mitochondrial	1.34961	1.25743	0.557306	1.23235	2.03198	1.88849	1.38619	0.528768	0.809343	0.820529	1.75889	1.98248	1.06371	0.733342	1.19471	0.539891	0.844676	0.719807	1.47376	2.40446	0.818537	0.779163	1.1734	0.663458		0.761879	0.795022	1.82267	0.797178	0.524215	0.560103	0.876845	0.478649	0.566496	0.572014	2.92104	1.80156	0.618648	0.440169	1.15332	1.00217	0.515783	0.487035	2.31578	2.112	0.438181	0.472804	1.05693
P24539	ATP5F1 ATP synthase subunit b, mitochondrial	1.12611	1.1636	1.18865	0.672646	1.43546	1.48428	1.17846	0.289304	1.88534	2.57357	2.0304	1.27852	0.582296	0.728301	1.51307	0.783339	1.81967	2.27717	1.83926	1.03314	0.816859	0.610582	1.39945	0.668777		0.913069	0.859119	0.854584	1.46038	0.742038	0.71258	0.923629	0.273738	1.66595	2.24093	1.74121	2.13178	0.479365	0.507865	1.46118	0.781132	1.58827	1.96283	1.49262	1.65272	0.61897	0.581817	1.31621
O75947	ATP5H ATP synthase subunit d, mitochondrial	1.08518	0.967108	0.968571	0.799348	1.29908	0.640058	0.959892	0.227572	1.3387	1.72481	1.37669	1.5843	1.76468	1.27068	1.50998	0.210197	2.42079	2.46512	1.26549	1.27488	1.63376	0.985266	1.67422	0.630193		0.947531	1.03371	1.04885	1.22888	0.819961	1.65237	1.12188	0.292413	1.20944	1.70574	1.44795	2.25516	1.75257	1.8037	1.69576	0.353787	2.16332	2.51239	1.25389	1.83634	1.46795	1.27663	1.75175
P56385	ATP5I ATP synthase, H+ transporting, mitochondrial F0 complex, subunit E	0.255688	0.575291	0.34231	0.604226			0.444379	0.171961	0.31802	1.55266	1.09288	1.53805			1.1254	0.579008	1.44136	1.49224	1.82923	1.96469			1.68188	0.255282		4.02069	1.73787	2.96767	1.62567			2.58798	1.13219	1.23648	2.71597	3.17729	2.85048			2.49505	0.861124	5.50463	2.58949	5.18758	3.51948			4.20029
obsolete	ATP5J ATP synthase-coupling factor 6, mitochondrial isoform b precursor	0.317841						0.317841	N/A	0.445693						0.445693	N/A	0.651369						0.651369	N/A		3.23524						3.23524	N/A	1.39425						1.39425	N/A	2.00164						2.00164
O75964	ATP5L ATP synthase subunit g, mitochondrial	0.911487	0.90783	1.72744	0.441506	0.167646		0.831183	0.59324	2.8872	2.58801	3.00795	0.857928	1.52849		2.17392	0.93865	2.26359	2.10955	1.85293	0.716431	1.57207		1.70291	0.610836		1.128	1.10112	0.588104	2.22473			1.26049	0.689156	3.14898	2.86835	1.73293	2.17596			2.48156	0.645211	2.42525	2.31948	1.04132	1.75636			1.8856
P48047	ATP5O ATP synthase subunit O, mitochondrial	0.950333	1.0206	0.95253	0.97561	1.17658	1.22714	1.05047	0.121023	2.19275	2.12114	1.69723	1.27583	0.998679	1.09759	1.56387	0.518392	1.9209	1.41337	1.60677	1.34812	0.949933	0.966232	1.36756	0.37453		1.08197	0.979499	1.06648	1.00679	0.905314	0.861909	0.983661	0.0872218	2.21935	2.09228	1.74982	1.49435	1.09133	0.908535	1.59261	0.528409	1.93114	1.38139	1.61296	1.50067	0.961375	0.913706	1.38354
P38606	ATP6V1A V-type proton ATPase catalytic subunit A	0.784822	0.747199			1.53586	0.187228	0.813777	0.553545	1.91192	1.86292			0.81913	1.2561	1.46252	0.522441	1.7703	1.70098			1.06882	1.88996	1.60752	0.367514		1.31016	1.33781	1.13268	1.00485	0.693517	5.65149	1.85509	1.87463	2.4221	2.50853	1.22158	2.01932	0.621152	4.59443	2.23118	1.36782	2.20308	2.27223	1.24555	1.91905	0.751914	7.942	2.7223
P21281	ATP6V1B2 V-type proton ATPase subunit B	0.692425				2.42558	0.0241896	1.0474	1.23943	2.62086				5.43109	2.51931	3.52375	1.65259	1.41219				4.67314	1.85716	2.6475	1.76831					2.77585	0.439134		1.60749	1.65231				2.38065	2.64607		2.51336	0.187678				3.10229	2.09562		2.59895
Q9Y5K8	ATP6V1D V-type proton ATPase subunit D	1.49473	2.81197	0.89693	0.977595	2.42558	0.0241896	1.4385	1.03633	0.746669	2.50085	1.09542	1.75628	5.43109	2.51931	2.3416	1.67578	0.735788	2.26189	1.13708	1.69818	4.67314	1.85716	2.06054	1.389		0.687914	0.35554	1.17187	1.26836	0.504644		0.797666	0.40465	0.497655	0.894867	0.745238	1.33682	0.628684		0.820653	0.323576	0.50671	0.802938	0.967697	1.2497	0.511985		0.807805
P36543	ATP6V1E1 V-type proton ATPase subunit E 1	0.637764	0.457313	0.267838	0.965896	0.0235128	0.7194	0.511954	0.336475	1.98048	2.68947	1.41782	0.729931	1.62409	0.893435	1.55587	0.722503	0.820406	1.48595	1.13842	0.817071	0.925038	0.84611	1.0055	0.264629		1.61203	2.18579	3.79328	1.01705		1.47024	2.01568	1.07779	3.08697	5.91692	5.26866	0.952515		1.40765	3.32654	2.22808	1.25618	3.24314	4.12675	1.02352		1.34771	2.19946
G3RTM3	ATP6V1F V-type proton ATPase subunit E 1	6.56867		0.866952	0.774461			2.7367	3.31891	16.1504		0.649187	0.92455			5.90804	8.87119	13.5412		0.864175	0.89417			5.09984	7.31042			0.146033					0.146033	N/A		2.22391					2.22391	N/A		1.87381					1.87381
B4E0X1	B2M Beta-2-microglobulin	1.10946	1.31598					1.21272	0.146034	1.31012	1.00995					1.16003	0.212251	2.13202	1.66585					1.89894	0.329631		0.92678	0.75962					0.8432	0.1182	0.978821	0.77218					0.875501	0.146117	1.57435	1.26356					1.41895
O95817	BAG3 BAG family molecular chaperone regulator 3	0.885266						0.885266	N/A	0.119073						0.119073	N/A	1.37552						1.37552	N/A			1.08356					1.08356	N/A		0.121676					0.121676	N/A		1.41228					1.41228
obsolete	BAT1 HLA-B associated transcript 1			0.589461				0.589461	N/A			0.0624768				0.0624768	N/A			0.104318				0.104318	N/A					1.70602			1.70602	N/A				0.10203			0.10203	N/A				0.166495			0.166495
P51572	BCAP31 B-cell receptor-associated protein 31	0.87833	0.957277	0.817522	0.955332	1.43381	1.33527	1.06292	0.256423	2.85451	2.71865	2.44693	2.12528	1.98312	1.54994	2.27974	0.488959	2.11125	2.2739	2.54843	1.93416	1.67799	1.19394	1.95661	0.476367		1.17061	1.04429	1.24269	1.02827	0.742899	0.79212	1.00348	0.200004	3.32486	2.91598	2.88323	2.37149	1.62815	1.22676	2.39174	0.815815	2.45892	2.18377	2.90303	2.13689	1.47593	1.02857	2.03119
Q6ZSA3	BCKDHA 2-oxoisovalerate dehydrogenase alpha subunit, mitochondrial			1.50998				1.50998	N/A			0.42444				0.42444	N/A			0.463992				0.463992	N/A				0.672778				0.672778	N/A			0.27975				0.27975	N/A			0.298293				0.298293
Q9BXK5	BCL2L13 Bcl-2-like protein 13	0.392064	0.742862	1.05582	0.833026	0.447449	1.24117	0.785398	0.332823	5.35761	8.62688	3.50765	2.47229	2.44524	4.44577	4.47591	2.32742	3.20136	4.72706	2.65845	1.90265	0.966094	2.13005	2.59761	1.28579		2.6224	1.34583	0.962212	1.17914	2.3801	0.852158	1.55697	0.755054	11.653	9.80949	3.59601	3.32439	4.79866	2.76282	5.99072	3.77699	6.665	5.26069	2.72256	2.43609	2.10319	1.17607	3.39393
P35613	BSG Basigin	1.06937				0.0235128		0.54644	0.739531	0.414859				3.75743		2.08614	2.36355	0.66329				4.53487		2.59908	2.73762			0.897079					0.897079	N/A		0.350885					0.350885	N/A		0.56382					0.56382
obsolete	C10orf58 Uncharacterized protein	1.46948	1.3997	1.44865	0.933849	0.198448	0.17852	0.938106	0.613214	0.487914	1.06061	1.59598	0.972115	0.409531	0.798668	0.887469	0.432454	2.03264	3.2999	5.17472	2.59288	1.54361	1.55175	2.69925	1.3854		0.699698	0.714261	0.70133	1.05196	5.37091	5.92339	2.41026	2.51696	0.324219	0.757381	1.12634	1.16318	2.44031	5.0697	1.81352	1.74495	1.43717	2.35671	3.07046	2.75795	8.46594	9.95805	4.67438
Q969H8	C19orf10 UPF0556 protein C19orf10			2.76548				2.76548	N/A			1.70653				1.70653	N/A			1.8991				1.8991	N/A					0.363676			0.363676	N/A				0.603611			0.603611	N/A				0.652722			0.652722
Q07021	C1QBP Complement component 1 Q subcomponent-binding protein, mitochondrial	1.19159	0.63645	1.13697	0.994682	0.601458	0.562409	0.853927	0.286343	1.9498	0.626102	1.22239	1.08172	1.36511	0.827182	1.17872	0.462512	2.7635	1.36358	1.35955	0.942314	0.922302	0.738977	1.34837	0.737662		0.862894	1.57068	0.893492	0.987536	1.77112	1.88106	1.3278	0.465224	1.62682	0.998713	1.07205	1.40475	2.24055	1.45052	1.46557	0.447958	2.26501	2.38497	1.15995	1.17517	1.19775	1.65563	1.63975
P01024	C3 Complement C3 (Fragment)	1.67564	0.568785					1.12221	0.782663	1.16393	0.528561					0.846245	0.449273	5.9108	6.35747					6.13413	0.315839		0.613579	1.75744					1.18551	0.808833	0.690576	0.935021					0.812799	0.172849	3.44504	11.1562					7.30062
P27482	CALML3 Calmodulin-like protein 3	1.02567	0.688788	1.16992	0.596497	1.88056	0.651185	1.0021	0.487078	6.69306	3.19089	2.38029	1.79775	2.64608	1.41696	3.02084	1.90438	8.00083	4.70943	3.61859	2.1579	2.07289	0.845652	3.56755	2.55305		1.00245	1.45127	0.8683	1.64672	0.566439	1.6246	1.1933	0.445683	5.18096	3.03745	1.88581	4.14073	1.77358	2.46688	3.0809	1.34534	6.18545	5.91941	3.15206	4.75757	1.30986	1.48841	3.80213
P27797	CALR Calreticulin	0.768452	0.965807	1.44611	1.06665	0.189043	0.983067	0.903187	0.414714	0.471955	0.430295	1.06677	0.781677	0.690399	0.765317	0.701068	0.232502	0.911085	0.844145	1.42753	1	0.643924	0.609382	0.90601	0.2971		1.33811	1.03502	0.70245	0.920897	5.6334	1.076	1.78431	1.89703	0.611742	0.453014	0.725593	0.817259	3.65517	0.83727	1.18334	1.21929	1.1879	0.896221	0.944068	1.01653	3.2756	0.737208	1.34292
O43852	CALU Calumenin	1.20727		1.8978	0.565655			1.22358	0.666222	0.165246		0.375338	0.321792			0.287459	0.109173	0.8288		0.641939	0.280238			0.583659	0.278886		0.851703		0.53534	1.73664			1.04123	0.622672	0.136072		0.196813	0.637117			0.323334	0.273436	0.670492		0.328392	0.536297			0.511727
Q86VP6	CAND1 Cullin-associated NEDD8-dissociated protein 1	1.23904						1.23904	N/A	1.47901						1.47901	N/A	0.782479						0.782479	N/A			0.774279					0.774279	N/A		1.07973					1.07973	N/A		0.574054					0.574054
P27824	CANX Calnexin	1.09378	1.0715	0.802061	0.897901	0.956972	1.14127	0.993914	0.130458	1.57306	1.35613	1.71746	1.67247	1.33021	1.39741	1.50779	0.168559	1.70304	1.60826	1.5324	1.40734	1.22353	1.28811	1.46045	0.186829		0.940046	0.933034	1.26648	1.09394	1.11303	0.926888	1.04557	0.136805	1.4299	1.28874	2.14824	2.19598	1.62695	1.3254	1.6692	0.40718	1.53954	1.51457	1.8478	1.748	1.35001	1.33487	1.5558
Q01518	CAP1 Adenylyl cyclase-associated protein	0.909267	0.752404	0.523772	0.864577	1.8119	2.25593	1.18631	0.684534	1.32003	0.386605	0.466894	0.413765	0.889763	1.07505	0.758686	0.393685	0.451403	0.241196	0.454292	0.376218	0.752379	1.12274	0.566371	0.319945		1.42408	1.055	1.93954	1.13619	0.587958	0.468888	1.10194	0.542891	0.568272	1.31313	0.887074	0.53593	0.580379	0.540181	0.737495	0.311966	0.343789	0.451242	0.841986	0.471003	0.451708	0.570328	0.521676
P40121	CAPG Macrophage-capping protein	3.40122	1.06181	3.23525	2.91591	0.819657	1.71118	2.19084	1.13723	2.36907	1.32514	2.60777	1.5883	1.02324	1.12252	1.67267	0.665086	1.75215	0.611913	2.35378	2.12964	1.38184	1.3371	1.5944	0.626846		0.302306	0.941539	0.314066	0.336937	1.29978	0.618173	0.635466	0.409562	0.683359	1.25257	0.798399	0.610003	1.40875	0.754986	0.918012	0.329719	0.490226	0.574539	0.70855	0.790547	1.78863	0.984778	0.889544
P07384	CAPN1 Calpain-1 catalytic subunit	1.19048	1.99697	1.75866	1.60657	1.35646	1.53701	1.57436	0.286299	2.07236	3.17427	1.73227	1.75515	1.67563	1.41908	1.97146	0.625072	1.80792	2.14854	2.13623	2.23743	2.00745	1.48112	1.96978	0.282031		0.86371	0.500605	0.577607	0.611391	0.785303	0.688181	0.671133	0.135504	1.54793	1.5875	0.991653	1.23019	1.63262	0.947127	1.32284	0.308577	1.24875	1.04605	1.18831	1.59975	1.83424	1.03898	1.32601
P04632	CAPNS1 Calpain small subunit 1	1.02095	1.24933			0.53139	1.12651	0.982046	0.314598	2.92656	3.72729			1.5211	1.74524	2.48005	1.03513	3.30811	3.40288			1.18018	1.73572	2.40672	1.11945		1.00712	0.800208	0.151575	1.08521	2.00498	0.939044	0.998023	0.596781	2.79578	3.46764	0.625371	1.71186	4.56061	1.75935	2.48677	1.41088	3.23817	3.29577	0.571121	1.94612	3.50345	1.66584	2.37008
Q14444	CAPRIN1 Caprin-1	0.0736681		6.70277	0.905204	0.0235128	7.63498	3.06803	3.7743	0.46537		4.21185	1.38372	0.959337	4.47388	2.29883	1.89629	0.226313		3.94336	1.62748	0.627971	2.70281	1.82559	1.52362		13.9692					0.138528	7.05387	9.77977	6.28603					0.664205	3.47512	3.97523	3.00284					0.405671	1.70426
obsolete	CAPZA1 32 kDa protein	1.48932	0.903781	1.51397		1.33224		1.30983	0.282411	0.27696	0.426739	0.747709		0.685666		0.534268	0.220793	0.523246	0.478746	1.11493		0.860719		0.744411	0.30017		0.69036	1.1061	0.670959			0.7717	0.80978	0.202311	0.184872	0.475087	0.491487			0.561389	0.428209	0.166485	0.343108	0.528755	0.714924			0.683312	0.567525
P47756	CAPZB F-actin-capping protein subunit beta					0.7423		0.7423	N/A					1.22667		1.22667	N/A					1.37584		1.37584	N/A							1.38524	1.38524	N/A						1.80283	1.80283	N/A						1.96067	1.96067
P20810	CAST Calpastatin	0.0138735		1.31618	1.01262	0.710793	3.67368	1.34543	1.38818	2.41532		2.10332	2.06051	0.528794	2.60838	1.94326	0.822392	0.802623		1.50472	1.8994	0.674705	2.54226	1.48474	0.776552				0.771869	0.97008	1.49871	0.287944	0.88215	0.501038			1.43819	2.71474	2.39218	0.680414	1.80638	0.925858			1.1556	2.5941	2.41588	0.765852	1.73286
P04040	CAT Catalase	1.12986						1.12986	N/A	0.237062						0.237062	N/A	0.187703						0.187703	N/A			0.849024					0.849024	N/A		0.189813					0.189813	N/A		0.150998					0.150998
Q59E85	CAV1 Caveolin			2.17174		0.0235128		1.09762	1.51902			0.774485		0.470105		0.622295	0.215229			0.837602		0.958852		0.898227	0.0857372				0.46774				0.46774	N/A			0.354917				0.354917	N/A			0.374427				0.374427
P16152	CBR1 Carbonyl reductase [NADPH] 1	0.245006				0.988244	0.552008	0.595086	0.373487	0.978928				1.1116	0.576695	0.889074	0.278542	0.781426				1.29633	1.00114	1.0263	0.258373		4.19774				1.07792	1.91604	2.39724	1.61462	3.65635				1.75502	1.10222	2.1712	1.32695	2.8796				1.64842	1.99889	2.17564
Q9Y2R0	CCDC56 Coiled-coil domain-containing protein 56			0.362924				0.362924	N/A			0.301552				0.301552	N/A			0.329201				0.329201	N/A				2.79916				2.79916	N/A			0.82694				0.82694	N/A			0.880553				0.880553
P78371	CCT2 T-complex protein 1 subunit beta	0.985433	0.733609	0.784133	1.1189	1.69104	1.05781	1.06182	0.343472	0.64216	0.574574	0.370438	0.204225	0.56226	1.05524	0.56815	0.28787	0.486058	0.376792	0.371781	0.302797	0.863455	1.74474	0.690937	0.553794		1.04343	1.3627	1.29545	0.877948	0.62991	1	1.03491	0.270289	0.647828	0.788091	0.470136	0.204411	0.379104	1.13082	0.603398	0.329093	0.481713	0.512686	0.460284	0.292934	0.636751	1.89018	0.712425
P49368	CCT3 T-complex protein 1 subunit gamma					1.84881		1.84881	N/A					0.406035		0.406035	N/A					0.532688		0.532688	N/A							0.556124	0.556124	N/A						0.239568	0.239568	N/A						0.304755	0.304755
P50991	CCT4 T-complex protein 1 subunit delta	1.23183	2.06593	0.681498	0.886557			1.21645	0.610152	0.266037	0.228465	0.276233	0.342028			0.278191	0.047256	0.319866	0.436869	0.236942	0.261316			0.313748	0.0891523		0.834732	0.483872	1.49055	1.10807			0.979307	0.425954	0.214684	0.111271	0.403357	0.432319			0.290408	0.153537	0.253615	0.211081	0.337535	0.319919			0.280537
B4DXI1	CCT5 T-complex protein 1 subunit epsilon			0.64027	1.34161			0.990938	0.495919			0.634382	0.521259			0.57782	0.0799904			0.408367	0.426732			0.417549	0.0129865				1.58656	0.732201			1.15938	0.604126			0.986025	0.435094			0.710559	0.389567			0.619152	0.344283			0.481718
P40227	CCT6A T-complex protein 1 subunit zeta	0.419256		0.56783		1.95721	2.04306	1.24684	0.872646	0.472498		0.424493		1.05958	1.07195	0.75713	0.356955	0.553804		0.592187		1.28898	1.35395	0.947228	0.433223			2.28792		1.771	0.54424	0.517731	1.28022	0.890576		1.02377		0.719584	0.639764	0.59474	0.744463	0.193225		1.1339		0.981095	0.716341	0.759431	0.897693
B7Z4T9	CCT7 T-complex protein 1 subunit eta	0.980716	0.82137	1.193		1.00541	1.03362	1.00682	0.132719	0.768361	0.653753	0.507972		0.430447	0.482882	0.568683	0.138983	0.330137	0.464247	0.463558		0.622178	0.720772	0.520179	0.152555		1.0484	1.21701		0.842897	1.05948	1.02331	1.03822	0.133131	0.778904	0.800819		0.409841	0.528181	0.556895	0.614928	0.169113	0.328787	0.564156		0.365528	0.700549	0.84374	0.560552
P50990	CCT8 T-complex protein 1 subunit theta	0.675222				1.48977	0.699323	0.954773	0.463481	0.566935				0.689064	0.330881	0.52896	0.182086	0.371223				0.671601	0.60757	0.550131	0.158213		1.52265				1.56698	0.690148	1.25993	0.493939	0.834643				0.572944	0.504565	0.637384	0.174219	0.536875				1.03861	0.476837	0.684109
Q6YHK3	CD109 CD109 antigen			0.576686		0.683048		0.629867	0.0752093			0.00381376		0.00393555		0.00387465	8.61142e-05			0.00240697		0.00724105		0.00482401	0.00341821				1.76165			1.5054	1.63353	0.181197			0.00657253			0.00629469	0.00643361	0.000196464			0.00321922			0.0111991	0.00720917
P16070	CD44 CD44 antigen	1.41898	2.42088					1.91993	0.708451	1.00132	2.30599					1.65365	0.922541	1.16798	1.44396					1.30597	0.195145		0.7246	0.41293					0.568765	0.220384	0.701513	0.958508					0.83001	0.181723	0.80385	0.595418					0.699634
obsolete	CD47 Uncharacterized protein	0.337819	0.517892	4.34521		0.770045	0.865022	1.3672	1.67767	1.34242	1.53974	6.07474		1.52962	1.00256	2.29782	2.12252	2.58339	2.45794	5.55977		1.89074	1.43731	2.78583	1.61732		3.04336	1.93016	0.23373		1.3835	1.2227	1.56269	1.02972	3.43112	2.99144	1.39134		2.34783	1.31365	2.29508	0.943164	7.11735	4.73732	1.24214		2.67119	1.90395	3.53439
Q14UF6	CD55 Decay-accelerating factor splicing variant 1	5.75499	1.42399	0.94411		1.03268	0.314949	1.89414	2.19464	25.6009	2.04457	0.498517		1.79121	2.26032	6.4391	10.7336	22.3328	2.21256	0.315361		0.836559	1.33367	5.40618	9.48804		0.178686	0.702023		1.06512	1.03158		0.744351	0.411161	4.42265	1.44471		0.542182	2.04996		2.11488	1.65857	3.78995	1.55101		0.32778	0.881221		1.63749
P13987	CD59 CD59 glycoprotein	1.53621	1.57377	1.56609	0.611812			1.32197	0.473716	0.653781	0.739681	0.27234	0.647832			0.578408	0.208317	0.645678	0.960787	0.480118	0.701187			0.696943	0.199393		0.669312	0.635229	0.648706	1.60558			0.889706	0.477453	0.420653	0.464328	0.173065	1.1858			0.560961	0.435855	0.410007	0.616166	0.297617	1.24052			0.641078
obsolete	CD9 15 kDa protein	1.23294	1.04446	0.932133	0.995959	1.80532	0.895017	1.15097	0.341661	3.03719	2.70464	4.55114	2.10469	1.15174	1.1465	2.44932	1.2906	3.92528	3.06105	5.37265	2.46053	1.31672	1.09679	2.87217	1.62099		0.833916	0.957235	1.08985	0.986289	0.590087	1.18195	0.939888	0.208388	2.54668	2.78936	3.94965	2.51461	0.947255	1.42884	2.36273	1.06141	3.19719	2.89933	4.66597	2.82443	0.920921	1.48903	2.66614
P12830	CDH1 E-cadherin	1.19811	0.884263	1.10714	1.13018			1.07992	0.136036	2.11396	1.33915	2.37581	1.30062			1.78239	0.544872	2.46426	1.5258	2.01497	1.60754			1.90314	0.430942		1.21174	0.800692	0.917565	0.86922			0.949805	0.181089	1.67484	1.59598	2.29806	1.21899			1.69697	0.447388	1.85058	1.86962	1.84168	1.47958			1.76037
P55290	CDH13 Cadherin-13	3.01138		0.0521158				1.53175	2.09251	1.79764		1.19109				1.49437	0.428902	2.32271		1.36704				1.84487	0.675762		0.341437			19.2934			9.81741	13.4011	0.593477			21.9969			11.2952	15.1345	0.753315			24.674			12.7137
Q9UKY7	CDV3 Protein CDV3 homolog					1.46132		1.46132	N/A					1.39541		1.39541	N/A					1.1374		1.1374	N/A							0.703616	0.703616	N/A						1.0417	1.0417	N/A						0.823296	0.823296
P13688	CEACAM1 Carcinoembryonic antigen-related cell adhesion molecule 1			2.16818				2.16818	N/A			1.12209				1.12209	N/A			5.47167				5.47167	N/A					0.463843			0.463843	N/A				0.498139			0.498139	N/A				2.37408			2.37408
P40199	CEACAM6 Carcinoembryonic antigen-related cell adhesion molecule 6	1.57991	6.20011					3.89001	3.26697	0.242485	0.00725747					0.124871	0.166331	1.9897	13.3169					7.65329	8.00953		0.650784	0.161245					0.406014	0.346156	0.152616	0.00505089					0.0788336	0.104345	1.22994	2.14403					1.68698
Q14002	CEACAM7 Carcinoembryonic antigen-related cell adhesion molecule 7	1.91815	0.86966	1.87552	1.33033			1.49841	0.497315	0.669585	0.656728	0.432147	0.957394			0.678963	0.215271	8.79887	3.58613	1.998	2.6659			4.26222	3.09371		0.536057	1.14959	0.541638	0.738435			0.741431	0.287925	0.350146	0.853247	0.229312	0.805915			0.559655	0.316154	4.29223	4.7109	1.03421	2.16912			3.05161
B4E1U9	CDC42 Cell division control protein 42 homolog	0.828663	1.17805	0.974232	0.927609	1.23419	1.26875	1.06858	0.182105	1.44112	1.25445	0.892897	1.06998	1.28063	1.32531	1.21073	0.196894	1.31039	1.27299	0.924084	1.30102	1.11816	1.18916	1.18597	0.147975		1.24087	0.848609	1.04283	1.05902	0.863181	0.833661	0.981362	0.161592	1.67917	1.07882	0.912129	1.29176	0.969243	1.16173	1.18214	0.278703	1.53844	1.10661	0.920825	1.5182	0.81568	1.03908	1.15647
P23528	CFL1 Cofilin-1	0.993341	1.2875	1.35966	1.30176	0.998825	1.17925	1.18672	0.158779	0.380307	0.40533	0.359473	0.364821	0.322357	0.443918	0.379368	0.0417114	0.305326	0.32406	0.387282	0.337659	0.568801	0.679363	0.433749	0.153936		1.03513	0.776422	0.747096	0.754645	1.06646	0.896978	0.879456	0.143684	0.37685	0.31558	0.263373	0.312553	0.388946	0.409646	0.344491	0.0560438	0.29065	0.248625	0.278301	0.282795	0.634444	0.644017	0.396472
obsolete	Chaperonin Cpn60/TCP-1 family protein					0.16459	1.98428	1.07443	1.28671					0.371138	0.56818	0.469659	0.13933					0.497356	0.402973	0.450165	0.0667392						6.46795	0.53308	3.50051	4.19659					2.66321	0.415781	1.5395	1.58917					3.28498	0.264384	1.77468
B4E2X2	CIRBP Cold-inducible RNA-binding protein	0.960044	1.45261					1.20633	0.3483	1.53293	3.96229					2.74761	1.71782	1.71465	4.01255					2.8636	1.62486		0.737644	0.999136					0.86839	0.184903	3.01668	1.44415					2.23042	1.11195	2.96254	1.62334					2.29294
Q9NZ45	CISD1 CDGSH iron-sulfur domain-containing protein 1			0.620382				0.620382	N/A			0.826871				0.826871	N/A			1.04417				1.04417	N/A					1.62096			1.62096	N/A				1.28291			1.28291	N/A				1.58334			1.58334
Q8N5K1	CISD2 CDGSH iron-sulfur domain-containing protein 2					2.54456	0.410498	1.47753	1.50901					1.23178	0.694555	0.963169	0.379879					0.998713	0.985681	0.992197	0.00921508						0.418611	2.57628	1.49745	1.5257					0.572087	1.91752	1.24481	0.951368					0.426929	2.75112	1.58902
Q6NWZ1	CKAP4 CKAP4 protein	1.23502	1.23487	0.813312	0.732275	1.02069	0.984035	1.00337	0.208587	3.12318	2.68229	2.02794	1.76171	1.92983	1.44777	2.16212	0.622381	1.45635	1.3696	1.60104	1.46356	1.53446	1.16478	1.43163	0.15229		0.832582	0.809542	1.24899	1.34151	1.04354	1.07499	1.05853	0.214428	2.40883	2.08319	2.44662	2.59876	2.02549	1.29537	2.14304	0.470412	1.11411	1.0659	1.91473	2.07939	1.45524	1.01112	1.44008
P12532	CKMT1A/1B Creatine kinase U-type, mitochondrial	0.65566		0.664804	0.395207	1.19892	2.32753	1.04842	0.772476	0.460722		0.733884	0.418168	0.520001	1.48849	0.724254	0.444132	0.760371		0.802821	0.332795	0.53409	1.19742	0.725499	0.324328		1.568		1.52806	2.48547	0.888461	0.454458	1.38489	0.770948	0.698571		0.968159	1.17059	0.515372	0.656978	0.801934	0.263321	1.13252		1.02062	0.878334	0.485633	0.546844	0.812789
Q14CN2	CLCA4 Calcium-activated chloride channel regulator 4			0.583727				0.583727	N/A			1.20573				1.20573	N/A			1.69966				1.69966	N/A					1.72279			1.72279	N/A				1.98837			1.98837	N/A				2.73939			2.73939
O00299	CLIC1 Chloride intracellular channel protein 1	0.892758				1.1707	0.944122	1.00253	0.147892	0.509684				0.24388	0.318497	0.357354	0.137096	0.454959				0.460048	0.391229	0.435412	0.0383479			1.07443			0.90989	1.12047	1.03493	0.110708		0.501251			0.246191	0.309889	0.352443	0.132748		0.474862			0.42745	0.421048	0.44112
P09497	CLTB Clathrin light chain B	1.42439	1.53532	0.436162	0.944767	0.0235128	0.87494	0.873181	0.576247	0.737372	0.500983	1.19659	0.702913	1.01602	1.14479	0.883112	0.277181	0.584505	0.546491	0.946926	0.588164	1.11441	1.49197	0.878744	0.37885		0.69792	0.673466	2.32918	1.03977		1.2088	1.18983	0.676315	0.360916	0.494785	2.73025	0.838789		1.48295	1.18154	0.96849	0.381765	0.394926	2.10762	0.675246		1.95388	1.10269
Q00610	CLTC Clathrin heavy chain 1	1.11265	1.281	1.01495	0.753261	1.41594	0.941945	1.08662	0.238373	0.614503	0.683363	0.505032	0.510652	0.809869	0.928639	0.675343	0.168613	0.361293	0.306213	0.619939	0.469972	1.06915	1.17762	0.667363	0.370705		0.924112	0.780363	1.00084	1.30411	0.752322	1.12305	0.980799	0.210121	0.552783	0.547214	0.494864	0.771916	0.645982	1.04491	0.676279	0.205317	0.316148	0.243275	0.601736	0.668102	0.75301	1.29594	0.646369
P10909	CLU Clusterin	1.00333	1.06398	0.915148	0.625922	1.00118	1.05322	0.943795	0.164389	4.82282	5.43693	3.58978	2.53318	2.75096	2.36869	3.58373	1.284	3.93951	3.93676	2.82448	1.97636	1.77321	1.90343	2.72562	1.00942		1.02476	0.939603	1.11001	1.56928	1.06388	1.00429	1.11864	0.228076	4.31345	5.08872	3.31942	3.88929	2.78702	2.51704	3.65249	0.970044	3.53738	3.83737	2.6347	3.00406	1.63075	2.13021	2.79574
P30085	CMPK1 UMP-CMP kinase	1.06812	1.07236	1.51622	1.89535	2.10087	2.43856	1.68191	0.560239	1.54238	1.43858	0.881959	1.24681	0.802521	2.06059	1.3288	0.464012	2.31517	2.45524	0.991913	1.62973	1.37653	3.4623	2.03848	0.891972		0.962576	0.932273	0.669979	0.51829	0.507045	0.433775	0.670656	0.227929	1.43561	1.34995	0.578891	0.736654	0.45145	0.994005	0.924428	0.406346	2.11683	2.28561	0.635087	0.930744	0.712736	1.72075	1.40029
Q96KP4	CNDP2 Cytosolic non-specific dipeptidase	1.30702				0.0728898		0.689955	0.872662	1.07236				0.994262		1.03331	0.0552225	1.18884				1.22895		1.2089	0.028365			0.733967					0.733967	N/A		0.742128					0.742128	N/A		0.826799					0.826799
Q9Y2B0	CNPY2 Protein canopy homolog 2	0.606826	0.998772	1.47558	1.35642	0.946391		1.0768	0.346836	0.497366	0.305031	0.611764	0.447165	0.58363		0.488991	0.122158	0.838075	0.408626	0.808213	0.716145	1.03616		0.761444	0.229162		1.69429	1.00086	0.688454	0.724165		1.08632	1.03882	0.404692	0.814823	0.307296	0.412617	0.369205		0.67267	0.515322	0.217734	1.34872	0.408404	0.53175	0.571487		1.15796	0.803663
P39060	COL18A1 Collagen alpha-1(XVIII) chain	3.74958		0.121797		0.796144		1.55584	1.92952	8.77309		6.14638		1.27166		5.39704	3.80644	15.3582		5.55512		1.34054		7.41795	7.1921		0.274217				1.33783		0.806025	0.75209	2.32616				1.8875		2.10683	0.310179	4.00028				1.8314		2.91584
P12109	COL6A1 Collagen alpha-1(VI) chain			0.247949				0.247949	N/A			0.216908				0.216908	N/A			0.547971				0.547971	N/A					4.05599			4.05599	N/A				0.842126			0.842126	N/A				2.07921			2.07921
B4E0A4	COL6A3 collagen alpha-3(VI) chain isoform 4 precursor			0.85258				0.85258	N/A			0.976985				0.976985	N/A			3.92452				3.92452	N/A					1.17956			1.17956	N/A				1.10301			1.10301	N/A				4.3304			4.3304
P21964	COMT Catechol O-methyltransferase	1.5634		0.315889		0.521515	0.726415	0.781805	0.547354	1.48389		0.589491		0.7312	2.2044	1.25224	0.746321	1.99411		0.4819		1.81819	2.12027	1.60362	0.758004		0.657676		3.2161		2.04236	1.4559	1.84301	1.07703	0.943623		1.85727		1.65681	4.21622	2.16848	1.42035	1.24566		1.48103		3.79201	4.01637	2.63377
P53621	COPA Coatomer subunit alpha	0.596976						0.596976	N/A	0.0941277						0.0941277	N/A	0.206937						0.206937	N/A		1.72253						1.72253	N/A	0.15678						0.15678	N/A	0.338581						0.338581
P53618	COPB1 Coatomer subunit beta					1.18857		1.18857	N/A					1.85887		1.85887	N/A					1.83684		1.83684	N/A						0.896253		0.896253	N/A					1.84838		1.84838	N/A					1.68114		1.68114
P13073	COX4I1 Cytochrome c oxidase subunit 4, mitochondrial	1.20117	1.35025	0.925891	1.01567	0.916295	0.602322	1.00193	0.258462	2.17501	2.56551	1.99208	1.77903	1.21541	2.68846	2.06925	0.540392	3.21354	3.16989	1.8558	1.90285	0.927475	1.89374	2.16055	0.880738		0.856002	0.740398	1.09727	0.96717	1.1626	1.756	1.09657	0.357963	1.72108	1.93803	2.35899	2.07744	1.50685	4.81254	2.40249	1.2164	2.77032	2.29383	2.13482	2.12232	1.25261	3.66662	2.37342
P20674	COX5A Cytochrome c oxidase subunit 5A, mitochondrial	1.0308	0.769465	0.869856	0.758792	0.510228	2.61176	1.09182	0.76371	1.71948	1.44917	1.7127	2.1954	1.24927	0.908666	1.53911	0.44338	2.58954	2.23594	1.97937	2.27121	0.879316	1.0723	1.83795	0.698026		0.997557	1.29915	1.16795	1.29455	2.08789	0.405002	1.20868	0.544187	1.6785	1.88267	1.94405	3.44465	2.89442	0.257827	2.01702	1.09915	2.24492	2.76959	2.0792	3.52928	1.87398	0.353563	2.14175
P10606	COX5B Cytochrome c oxidase subunit 5B, mitochondrial	0.897891	1.64838	0.911955	0.697674	1.02187	2.13498	1.21879	0.553428	1.59235	1.556	0.804015	1.39388	1.72693	1.24223	1.3859	0.330803	2.32308	2.67505	1.30776	1.76439	1.64151	1.55717	1.87816	0.515817		1.14519	0.606465	1.11393	1.40788	1.04245	0.495474	0.968564	0.348055	1.75145	0.948608	0.877378	2.00316	3.37675	0.687053	1.6074	1.01212	2.5403	1.54559	1.39212	2.42661	2.67411	0.852447	1.9052
obsolete	COX6B1 12 kDa protein	0.612098		0.751034	1.50865	3.589		1.6152	1.37359	0.939882		1.77046	2.36987	2.7594		1.9599	0.792378	1.89043		1.57974	1.68022	2.44108		1.89787	0.384583		1.67969		1.35255	0.651153		0.286458	0.992464	0.636889	1.52655		2.34596	1.7591		0.838694	1.61757	0.6233	3.01616		2.04192	1.20549		0.719412	1.74575
P09669	COX6C Cytochrome c oxidase subunit 6C	1.47156	1.45117	0.869057	1.04743	0.534917	1.41388	1.13134	0.381949	1.81221	2.04994	1.53536	1.29907	0.832547	1.5948	1.52065	0.42272	2.36417	2.45262	1.5517	1.48311	0.976162	1.58651	1.73571	0.566703		0.698661	0.688885	1.16893	0.937799	1.99098	0.748131	1.0389	0.501281	1.2231	1.4293	1.76431	1.4214	2.13209	1.2656	1.5393	0.347253	1.57663	1.68583	1.72878	1.55258	2.26839	1.25347	1.67762
D6RGV5	COX7A2 Cytochrome c oxidase subunit 7A2, mitochondrial			0.900486	0.905204	0.0235128		0.609734	0.507688			3.5299	1.59102	3.33981		2.82024	1.06877			3.10271	1.45117	2.35805		2.30398	0.827094				1.1282	1.08521			1.10671	0.0304005			3.90121	1.96828			2.93475	1.36679			3.34499	1.7353			2.54015
B7Z5Q2	CP Ceruloplasmin	1.24903						1.24903	N/A	0.432755						0.432755	N/A	0.676549						0.676549	N/A		0.823244						0.823244	N/A	0.344483						0.344483	N/A	0.529023						0.529023
Q16630	CPSF6 Cleavage and polyadenylation specificity factor subunit 6					9.7376	0.53701	5.13731	6.5058					5.2221	1.31993	3.27101	2.75925					6.11374	0.954182	3.53396	3.64836						0.10941	1.96957	1.03949	1.31533					0.633781	2.78592	1.70985	1.52179					0.682959	2.03602	1.35949
P23786	CPT2 Carnitine O-palmitoyltransferase 2, mitochondrial					0.837762	0.20658	0.522171	0.446313					0.562893	0.515933	0.539413	0.0332057					0.384626	0.489151	0.436889	0.0739106						1.27151	5.11741	3.19446	2.71946					0.79407	2.82937	1.81172	1.43918					0.499415	2.71191	1.60566
P50238	CRIP1 Cysteine-rich protein 1	1.30175						1.30175	N/A	0.708863						0.708863	N/A	0.898538						0.898538	N/A			0.736871					0.736871	N/A		0.492512					0.492512	N/A		0.627388					0.627388
Q9NQ79	CRTAC1 Cartilage acidic protein 1			0.785875	2.48369			1.63478	1.20054			2.4354	2.16106			2.29823	0.193989			1.45595	2.61892			2.03744	0.822341				1.29265	0.395541			0.844097	0.634354			3.08411	0.974396			2.02926	1.4918			1.79854	1.14135			1.46995
P02511	CRYAB Alpha-crystallin B chain					0.0235128	0.285922	0.154717	0.185551					2.33239	3.39085	2.86162	0.748447					3.20652	3.51733	3.36193	0.219778						45.3042	3.69789	24.5011	29.4201					6.91644	6.38407	6.65025	0.376447					10.6347	10.3408	10.4878
O75390	CS Citrate synthase, mitochondrial			0.979459		1.77945		1.37945	0.56568			0.65263		1.12226		0.887447	0.332081			0.53182		0.818399		0.67511	0.202642					1.02661	0.59865	0.689099	0.771451	0.22555				0.641367	0.786759	1.21552	0.881215	0.298503				0.510778	0.487121	0.74302	0.580307
Q59EK7	CS0DF038YO05 variant (Fragment)	0.62611	1.69927	1.15729				1.16089	0.53659	0.988457	0.932149	0.602468				0.841025	0.208505	0.641097	0.769218	0.661797				0.690704	0.0687785		1.64219	0.588349	0.877817				1.03612	0.544463	1.56952	0.552012	0.518068				0.879867	0.597499	1	0.451876	0.555122				0.668999
P04080	CSTB Cystatin-B					0.16553		0.16553	N/A					1.21189		1.21189	N/A					1.89499		1.89499	N/A							6.21225	6.21225	N/A						6.38407	6.38407	N/A						10.3408	10.3408
obsolete	CTNNA1 Uncharacterized protein	1.18882	1.07077	1.7355		0.375735	1.53507	1.18118	0.522854	0.6348	0.790048	1.16953		1.81647	1.1005	1.10227	0.455693	0.934673	0.679387	1.22881		1.80927	0.839671	1.09836	0.444878		0.864895	0.933656		0.579388	2.83591	2.71429	1.58563	1.09477	0.462457	0.742481		0.588087	3.5644	6.38407	2.3483	2.59806	0.803329	0.633391		0.649602	2.95405	10.2338	3.05484
B4DGU4	CTNNB1 Beta-catenin	0.790927		0.182333		0.895839	0.389695	0.564698	0.335491	0.639603		0.359129		0.673955	2.16801	0.960174	0.817477	0.949326		0.494392		0.988667	2.64212	1.26863	0.942738			1.21279	5.57131		1.18896		2.65769	2.5233		0.73142	1.96018		0.889005		1.19353	0.668591		1.09097	2.63223		1.20035		1.64118
B4DL49	CTSB Cathepsin B	0.858213	1.64129	0.916745	0.787933			1.05105	0.397006	1.24682	1.36912	1.25131	1			1.21681	0.155238	1.27505	1.46662	1.0317	0.920837			1.17355	0.245068		1.19796	0.609093	1.10819	1.24675			1.0405	0.293272	1.45605	0.839509	1.35002	1.4149			1.26512	0.287077	1.45618	0.874243	1.09676	1.22558			1.16319
P53634	CTSC Dipeptidyl peptidase 1	1.10905	1.10865	0.544095	0.757799	0.966848	0.797533	0.880662	0.222194	1.41006	1.56377	0.926002	0.604403	1.18988	1.30083	1.16582	0.349148	1.4351	0.963001	0.756222	0.360157	0.600455	0.611325	0.78771	0.374115		0.927076	0.901712	1.86704	1.29635	1.10175	1.32638	1.23672	0.356434	1.26407	1.40829	1.69368	0.893193	1.4472	1.78515	1.41526	0.31963	1.26377	0.867457	1.34921	0.51446	0.701336	0.891328	0.93126
P07339	CTSD Cathepsin D	1.48113	1.29994	0.789432	0.897618	1.51611	1.69497	1.27987	0.362124	2.09537	1.97113	1.86742	1.46142	1.64835	1.54337	1.76451	0.251797	1.99479	1.41329	1.49165	1.09355	1.33293	1.39911	1.45422	0.297701		0.694214	0.769024	1.28677	1.09435	0.702623	0.624076	0.861844	0.265792	1.37832	1.46435	2.22736	1.8141	1.12625	0.887775	1.48303	0.480951	1.2979	1.03221	1.8129	1.3012	0.76894	0.802376	1.16926
Q9UHQ9	CYB5R1 NADH-cytochrome b5 reductase 1	2.05203		1.59142		2.94287		2.19544	0.687042	2.01976		0.471768		3.14084		1.87745	1.34021	0.894412		1.05529		2.83316		1.59429	1.07591		0.501076			0.631896	0.361981		0.498318	0.134979	0.978599			0.285333	1.26132		0.841752	0.50218	0.42569			0.623834	1.04723		0.698918
B4DWD7	CYBRD1 cytochrome b reductase 1 (CYBRD1), mRNA					3.32025		3.32025	N/A					2.46768		2.46768	N/A					3.454		3.454	N/A							0.309633	0.309633	N/A						0.810719	0.810719	N/A						1.1003	1.1003
C9JFR7	CYCS Cytochrome C	2.70907	1.04475	1.02112	1.17811	1.52645	0.701984	1.36358	0.711044	4.45336	0.510272	1.91893	1.30632	2.47359	1.52743	2.03165	1.35408	2.733	2.12168	1.15176	0.716023	1.98646	1.08646	1.63256	0.767448		0.379531	0.95682	0.994822	0.833753	0.697866	1.50667	0.89491	0.373161	1.63431	0.491452	1.83119	1.24175	2.14466	2.48199	1.63756	0.703982	0.985278	2.02707	1.08803	0.657869	1.57194	1.91602	1.37437
Q96SQ9	CYP2S1 Cytochrome P450 2S1					1.26405	1.33019	1.29712	0.0467673					1.67781	1.32163	1.49972	0.251856					4.42851	2.37626	3.40238	1.45116						0.842704	0.795181	0.818943	0.0336035					1.5686	1.1262	1.3474	0.312824					3.81081	2.04707	2.92894
P61803	DAD1 Dolichyl-diphosphooligosaccharide--protein glycosyltransferase subunit DAD1	0.350999	3.12702	1.12136				1.53313	1.43308	0.28982	1.21838	1.68836				1.06552	0.711689	0.693479	1.64112	1				1.11153	0.483565		2.92908	0.319724	0.905949				1.38492	1.36903	0.82093	0.39205	1.49843				0.903803	0.557825	1.9294	0.523889	0.865712				1.10633
B8ZWD1	DBI acyl-CoA-binding protein isoform 6					0.377146		0.377146	N/A					3.23375		3.23375	N/A					4.88697		4.88697	N/A						2.82363		2.82363	N/A					6.91644		6.91644	N/A					10.6347		10.6347
P07585	DCN Decorin			1.13689		3.93981		2.53835	1.98196			1.51123		12.0188		6.76501	7.42996			1.26082		6.27141		3.76612	3.54302				0.893632			0.260965	0.577298	0.447364			1.32289			3.32775	2.32532	1.41765			1.07664			1.68369	1.38016
Q13561	DCTN2 dynactin subunit 2	0.696448	0.586713	0.696596	0.858763	0.925465	0.0241896	0.631363	0.321668	0.55516	0.769146	4.09259	0.952079	0.637916	2.21284	1.53662	1.39226	0.59048	0.878408	3.33746	1.10569	0.875178	2.31522	1.51707	1.0769		1.47618	1.70386	1.45836	1.14395	1.15113		1.3867	0.238824	0.79245	1.31904	5.84694	1.24157	0.86645		2.01329	2.15523	0.827985	1.49449	4.65116	1.3937	1.00391		1.87425
Q16531	DDB1 DNA damage-binding protein 1	3.93771	0.804887					2.3713	2.21524	6.90897	2.00712					4.45805	3.46613	3.37225	1.12749					2.24987	1.58728		0.261099	1.24211					0.751604	0.693679	1.7444	2.5656					2.155	0.580676	0.836398	1.41715					1.12677
P39656	DDOST Dolichyl-diphosphooligosaccharide--protein glycosyltransferase 48 kDa subunit	2.03066	0.791008	0.71271	0.936472	1.18246	1.0225	1.11263	0.479623	1.12605	0.564486	0.33434	1.33843	0.884851	1.2617	0.918308	0.401223	1.71966	1.23549	0.31967	1.18005	0.871408	1.2438	1.09501	0.466998		0.506338	1.26389	1.42533	1.04891	0.900829	1.03437	1.02995	0.316947	0.549563	0.718085	0.466868	1.60048	0.868214	1.60921	0.968738	0.511825	0.787806	1.55916	0.435399	1.36394	0.810065	1.65686	1.1022
obsolete	DDRGK1 36 kDa protein					0.0235128	0.0241896	0.0238512	0.000478581					1.16061	2.71006	1.93534	1.09562					1.0108	1.49871	1.25476	0.345003						45.3042	43.7273	44.5158	1.11504					6.91644	6.38407	6.65025	0.376447					10.6347	10.3408	10.4878
Q92499	DDX1 ATP-dependent RNA helicase DDX1					0.0569011		0.0569011	N/A					0.828198		0.828198	N/A					0.838789		0.838789	N/A							18.0916	18.0916	N/A						6.38407	6.38407	N/A						10.3408	10.3408
O00148	DDX39 ATP-dependent RNA helicase DDX39					0.253233		0.253233	N/A					1.088		1.088	N/A					0.779826		0.779826	N/A						4.20464		4.20464	N/A					5.07526		5.07526	N/A					3.34829		3.34829
Q13838	DDX39B Spliceosome RNA helicase DDX39B	0.94631						0.94631	N/A	1.82445						1.82445	N/A	1.27016						1.27016	N/A			1.01373					1.01373	N/A		1.74382					1.74382	N/A		1.22005					1.22005
B4DLW8	DDX5 Probable ATP-dependent RNA helicase DDX5					2.07454		2.07454	N/A					0.142808		0.142808	N/A					0.290745		0.290745	N/A						0.513478		0.513478	N/A					0.0813512		0.0813512	N/A					0.152448		0.152448
obsolete	Destrin					1.90854		1.90854	N/A					0.617358		0.617358	N/A					0.576456		0.576456	N/A						0.558103		0.558103	N/A					0.382265		0.382265	N/A					0.328537		0.328537
Q96LJ7	DHRS1 Dehydrogenase/reductase SDR family member 1	0.510821				0.0235128	4.07813	1.53749	2.21371	1.66904				4.39576	4.23605	3.43361	1.53025	1.21846				3.32679	3.60517	2.71681	1.30505		2.01298					0.25939	1.13618	1.23997	3.24869					1.17741	2.21305	1.46461	2.32973					1.01305	1.67139
Q08211	DHX9 ATP-dependent RNA helicase A	0.915788				1.11169	1.35414	1.1272	0.219586	0.547645				0.403875	1.62356	0.85836	0.666571	0.439652				0.702244	1.55741	0.899768	0.584472		1.12273				0.95823	0.781145	0.954036	0.170833	0.594532				0.429366	1.35909	0.79433	0.496021	0.468834				0.68716	1.318	0.824665
Q9NR28	DIABLO Diablo homolog, mitochondrial precursor	1.5763		0.84975	1.06417			1.16341	0.373305	1.91083		1.23317	0.845786			1.32993	0.539075	2.27918		1.00154	0.788177			1.3563	0.806326		0.652266		0.932401	1.18344			0.922701	0.265718	1.20516		0.881155	1.37683			1.15438	0.251708	1.41207		0.843886	1.11009			1.12202
P10515	DLAT Dihydrolipoyllysine-residue acetyltransferase component of pyruvate dehydrogenase complex, mitochondrial	1.42633				0.0235128		0.724922	0.991943	1.23489				0.647906		0.9414	0.415062	1.1403				0.824882		0.982591	0.223035			0.672567					0.672567	N/A		0.783141					0.783141	N/A		0.726712					0.726712
B4DHG0	DLD Dihydrolipoyl dehydrogenase, mitochondrial			1.80206				1.80206	N/A			1.09662				1.09662	N/A			1.16146				1.16146	N/A					0.558052			0.558052	N/A				0.585768			0.585768	N/A				0.606333			0.606333
P36957	DLST Dihydrolipoyllysine-residue succinyltransferase component of 2-oxoglutarate dehydrogenase complex, mitochondrial					2.77875		2.77875	N/A					0.822006		0.822006	N/A					1.0497		1.0497	N/A							0.370021	0.370021	N/A						0.322689	0.322689	N/A						0.399559	0.399559
O60884	DNAJA2 DnaJ homolog subfamily A member 2	0.967259						0.967259	N/A	0.378447						0.378447	N/A	0.735304						0.735304	N/A		1.063						1.063	N/A	0.388952						0.388952	N/A	0.742439						0.742439
P25685	DNAJB1 DnaJ homolog subfamily B member 1					2.97484	1.08104	2.02794	1.33912					1.64481	1.68302	1.66391	0.027015					2.30601	1.60785	1.95693	0.49367		1.55096				0.358085	0.978399	0.96248	0.596596	1.1255				0.660569	1.80964	1.19857	0.57801	0.58138				0.848881	1.82167	1.08398
Q9UBS4	DNAJB11 DnaJ homolog subfamily B member 11	0.663013		0.555491	0.906764	0.0235128		0.537195	0.372655	0.750542		0.487182	1.3728	1.01609		0.906654	0.378417	0.394668		0.867978	1.48544	1.1311		0.969796	0.459364				1.82883	1.08327			1.45605	0.527192			0.872803	1.69542			1.28411	0.581678			1.51693	1.77323			1.64508
Q14574	DSC3 Desmocollin-3					1.66001		1.66001	N/A					3.18745		3.18745	N/A					2.36019		2.36019	N/A							0.619397	0.619397	N/A						2.09466	2.09466	N/A						1.50391	1.50391
Q02413	DSG1 Desmoglein-1	0.52081	1.26119	1.53393				1.10531	0.52424	3.75883	5.15716	2.17705				3.69768	1.49099	0.852529	1.45784	2.26287				1.52441	0.707521		1.97436	0.792671		0.655587			1.14087	0.72507	6.87495	4.50661		1.36615			4.24924	2.7634	1.41429	1.20178		1.38783			1.33463
P32926	DSG3 Desmoglein-3			0.548595				0.548595	N/A			1.5986				1.5986	N/A			1.61799				1.61799	N/A					1.83293			1.83293	N/A				2.80476			2.80476	N/A				2.77445			2.77445
P15924	DSP Desmoplakin			1.03636	3.16265	0.0235128		1.40751	1.60214			0.655331	2.22604	1.39485		1.42541	0.7858			0.348842	0.882379	1.54593		0.925717	0.599719				0.980266	0.310614			0.64544	0.473516			0.629293	0.788213			0.708753	0.112374			0.326783	0.301981			0.314382
obsolete	DUT 24 kDa protein			1.16709				1.16709	N/A			0.546745				0.546745	N/A			0.361527				0.361527	N/A				0.870399				0.870399	N/A			0.466214				0.466214	N/A			0.300739				0.300739
Q96FJ2	DYNLL2 Dynein light chain 2, cytoplasmic	0.239872	0.322562			0.983071		0.515169	0.407319	2.1606	2.34714			1.2797		1.92914	0.570118	1.70682	1.10635			1.22266		1.34528	0.318464		4.28527	3.0987				1.04583	2.80993	1.63892	8.95251	7.32066				1.57914	5.95077	3.87287	6.94736	3.42319				1.40069	3.92375
Q13011	ECH1 Delta(3,5)-Delta(2,4)-dienoyl-CoA isomerase, mitochondrial					0.542441	10.4332	5.48784	6.99385					1.38707	13.6238	7.50543	8.65267					1.44067	21.8283	11.6345	14.4163						1.96389	0.101404	1.03265	1.31698					2.16593	2.92785	2.54689	0.538755					1.91572	2.91359	2.41466
P30084	ECHS1 Enoyl-CoA hydratase, mitochondrial	0.967952	1.00123	1.53103	0.754325	0.781331	2.32293	1.22647	0.605577	1.59467	1.38168	1.92666	1.20649	1.04079	1.58507	1.45589	0.315466	1.63913	1.27119	2.24476	1.633	1.1431	1.34144	1.54544	0.396033		1.06226	0.998514	0.663541	1.30217	1.36334	0.455333	0.974192	0.355829	1.63797	1.40415	1.25553	1.79109	1.57743	0.865373	1.42193	0.33012	1.65391	1.29521	1.42383	2.34325	1.60949	0.768893	1.51576
P68104	EEF1A1 Elongation factor 1-alpha 1	0.892758	0.863009	1.15432	1.10486	0.807195	0.898162	0.953384	0.141126	0.382089	0.399306	0.376556	0.357505	0.30711	0.33817	0.360123	0.0334275	0.249246	0.238847	0.421436	0.367064	0.444255	0.439666	0.360086	0.0940368		1.15171	1.15844	0.880056	0.889032	1.31971	1.17775	1.09612	0.175043	0.420541	0.464834	0.324777	0.362391	0.390357	0.384448	0.391225	0.0481062	0.26994	0.273214	0.355595	0.3601	0.561096	0.522636	0.39043
P24534	EEF1B2 Elongation factor 1-beta					0.862216	1.52201	1.19211	0.466547					0.353662	0.297489	0.325576	0.0397205					0.47053	0.532022	0.501276	0.0434815						1.23554	0.694958	0.965247	0.382247					0.484773	0.221553	0.353163	0.186125					0.59367	0.400573	0.497122
obsolete	EEF1D 71 kDa protein	0.38596				1.04773	1.96493	1.13287	0.792918	0.123489				0.583658	0.521342	0.409496	0.249641	0.35381				0.948416	0.556012	0.619413	0.302331		2.66428				1.01681	0.538327	1.40647	1.11526	0.318002				0.658189	0.300766	0.425652	0.201567	0.895345				0.98459	0.324278	0.734738
P26641	EEF1G Elongation factor 1-gamma	2.77955	1.24919			1.14907	0.916788	1.52365	0.848765	0.388441	0.499386			0.662575	0.70747	0.564468	0.14753	0.496699	0.546626			0.723277	0.780538	0.636785	0.136502		0.369897	0.800277			0.92697	1.15383	0.812744	0.329473	0.149174	0.402253			0.608197	0.64165	0.450319	0.226959	0.179085	0.436795			0.631806	0.761282	0.502242
P13639	EEF2 Elongation factor 2	0.868063	0.857226	0.818828	1.09565	0.731719	0.830189	0.866945	0.121945	0.327626	0.352931	0.241856	0.252057	0.386041	0.35554	0.319342	0.0591393	0.239914	0.198184	0.314398	0.295625	0.567767	0.486838	0.350454	0.145284		1.18447	1.16619	1.24059	0.896513	1.4559	1.27395	1.20293	0.182228	0.372963	0.413062	0.293985	0.259904	0.56111	0.458376	0.393233	0.110324	0.268537	0.228529	0.370596	0.292965	0.74045	0.639084	0.42336
B4DK30	EFTUD2 116 kDa U5 small nuclear ribonucleoprotein component isoform b			0.596792				0.596792	N/A			0.471317				0.471317	N/A			0.319814				0.319814	N/A				1.70231				1.70231	N/A			0.78598				0.78598	N/A			0.520258				0.520258
P00533	EGFR Epidermal growth factor receptor					1.8561		1.8561	N/A					0.697059		0.697059	N/A					1.22769		1.22769	N/A						0.573914		0.573914	N/A					0.443821		0.443821	N/A					0.719478		0.719478
Q9NZN3	EHD3 EH domain-containing protein 3	0.905105	1.68033					1.29272	0.548167	1.67942	0.93556					1.30749	0.525991	4.69473	3.44567					4.0702	0.883217		1.136	0.594987					0.865494	0.382554	1.63292	0.564235					1.09858	0.755676	4.29946	1.78573					3.0426
obsolete	EIF1AXP1 13 kDa protein			0.969514				0.969514	N/A			0.861513				0.861513	N/A			1.10227				1.10227	N/A					1.03727			1.03727	N/A				0.855332			0.855332	N/A				1.06954			1.06954
Q2VIR3	EIF2 Eukaryotic translation initiation factor 2 subunit 3-like protein					0.623325		0.623325	N/A					0.736896		0.736896	N/A					0.66613		0.66613	N/A							1.64926	1.64926	N/A						1.28942	1.28942	N/A						1.1302	1.1302
Q14152	EIF3A Eukaryotic translation initiation factor 3 subunit A	0.556188				1.14155		0.848868	0.413912	0.652851				0.795228		0.724039	0.100676	0.791072				0.529378		0.660225	0.185045		1.84859					0.900695	1.37464	0.670265	1.16702					0.759914	0.963469	0.287869	1.38906					0.490507	0.939781
P55884	EIF3B Eukaryotic translation initiation factor 3 subunit B					2.23348		2.23348	N/A					0.644356		0.644356	N/A					1.67139		1.67139	N/A						0.476963		0.476963	N/A					0.34096		0.34096	N/A					0.814031		0.814031
P60842	EIF4A1 Eukaryotic initiation factor 4A-I	0.611127	0.966241	1.09937	0.806296	0.61345	1.72859	0.970846	0.418312	0.343508	0.375719	0.263335	0.335112	0.181599	0.471424	0.32845	0.0987443	0.243157	0.255074	0.311197	0.288473	0.1976	0.663865	0.326561	0.169799		1.68258	1.03461	0.924003	1.21835	1.73656	0.611876	1.20133	0.440573	0.563886	0.391293	0.238862	0.467371	0.406161	0.309123	0.396116	0.114582	0.389737	0.263501	0.275307	0.387709	0.404628	0.440085	0.360161
P38919	EIF4A3 Eukaryotic initiation factor 4A-III	2.08435						2.08435	N/A	0.860784						0.860784	N/A	0.891225						0.891225	N/A		0.493294						0.493294	N/A	0.410604						0.410604	N/A	0.417618						0.417618
P63241	EIF5A Eukaryotic translation initiation factor 5A-1	0.660516	0.700355	0.554765	0.679878	0.831179	0.852201	0.713149	0.111707	0.416718	0.627263	0.22729	0.168068	0.275447	0.406384	0.353528	0.16622	0.312667	0.249323	0.250542	0.26248	0.364558	0.369532	0.301517	0.0558052		1.55659	1.42755	1.83121	1.44487	1.28166	1.24107	1.46382	0.213569	0.636669	0.901332	0.407715	0.276833	0.308217	0.449259	0.496671	0.235522	0.458438	0.355387	0.438425	0.417907	0.397673	0.368227	0.406009
P56537	EIF6 Eukaryotic translation initiation factor 6	1.5727	0.948457					1.26058	0.441404	0.695615	0.849994					0.772805	0.109163	0.663205	0.553106					0.608155	0.0778517		1.12977	0.609922					0.869848	0.367591	0.991256	0.400081					0.695669	0.418024	0.625506	0.383312					0.504409
Q15717	ELAVL1 ELAV-like protein 1					0.271808		0.271808	N/A					0.394353		0.394353	N/A					0.548021		0.548021	N/A						3.91972		3.91972	N/A					1.71492		1.71492	N/A					2.19355		2.19355
O94919	ENDOD1 Endonuclease domain-containing 1 protein			1.85207		1.15777	0.257862	1.08924	0.799312			1.69845		1.27137	0.667375	1.2124	0.51806			1.66175		1.20135	1.2435	1.36886	0.25452				0.548496		0.919993	4.10101	1.8565	1.95266			0.912674		1.29764	2.93295	1.71442	1.07269			0.871024		1.12861	5.52482	2.50815
P06733	ENO1 Alpha-enolase	0.68091	0.736934	0.760325	0.901943	0.971785	1.17586	0.871293	0.184613	3.86729	3.58911	2.68637	2.29268	2.22373	2.07415	2.78889	0.760299	2.13896	2.18742	2.42541	2.06259	3.83415	3.43094	2.67991	0.758594		1.50997	1.35647	1.33604	1.08909	1.09627	0.899471	1.21455	0.224135	5.54993	4.89371	3.45878	2.79896	1.86724	1.43078	3.33323	1.6382	3.03099	2.93776	3.12148	2.42486	3.18716	2.58782	2.88168
P07099	EPHX1 Epoxide hydrolase 1	1.18701	1.34071	1.1038	1.14698	1.07266	0.670779	1.08699	0.224364	2.23234	2.25831	2.33254	1.85281	3.01397	2.28475	2.32912	0.377424	2.25007	2.12597	2.17696	1.58062	2.0945	1.2063	1.90574	0.417414		0.866155	0.745653	0.920364	0.856474	0.993068	1.57689	0.993102	0.297361	1.62609	1.63356	1.87876	1.73377	3.85308	3.1099	2.30586	0.944896	1.6207	1.46252	1.73081	1.44789	2.15837	1.85384	1.71236
P58107	EPPK1 Epiplakin	1.36598	0.978964	0.852798	1.12415	5.63579		1.99154	2.04611	1.58661	0.975984	1.31442	1.55019	2.26555		1.53855	0.473733	0.877596	0.514468	1.01074	1.15534	3.7924		1.47011	1.3198		0.752763	1.02119	1.19118	0.873792	0.189009		0.805588	0.3817	1.15475	0.989571	1.43688	1.47359	0.431939		1.09735	0.422646	0.627449	0.518427	1.09074	1.07958	0.634784		0.790195
Q969X5	ERGIC1 Endoplasmic reticulum-Golgi intermediate compartment protein 1					7.88973	0.0241896	3.95696	5.56178					3.00175	0.340132	1.67094	1.88205					2.40336	0.28032	1.34184	1.50122						0.135007	43.7273	21.9312	30.8244					0.449638	6.38407	3.41685	4.19627					0.331355	10.3408	5.33609
Q6P6B1	ERICH5 Glutamate rich protein 5	0.329079		0.672425	1.78737			0.929623	0.762406	2.34134		0.222602	0.482766			1.01557	1.1555	1.4184		0.21487	0.565298			0.732855	0.619012		3.12437		1.51071	0.549601			1.72823	1.30109	7.07337		0.329425	0.302473			2.56842	3.90142	4.20939		0.310172	0.342349			1.62064
O94905	ERLIN2 Erlin-2			2.44255		0.66024		1.55139	1.26028			1.92274		2.79682		2.35978	0.618067			1.18016		1.53866		1.35941	0.2535					0.41175	1.61315		1.01245	0.849516				0.757727	5.0055		2.88161	3.00363				0.454562	2.53463		1.49459
E7ER77	ERMP1 Endoplasmic reticulum metallopeptidase 1	0.366398	0.20574	1.31284		0.344698	1.23004	0.691944	0.533389	0.674156	0.834391	0.880025		0.385683	0.802346	0.71532	0.199521	0.869516	1.16748	0.862923		0.28647	0.726338	0.782545	0.320721		2.80635	4.85864		0.766006	3.09025	0.859985	2.47625	1.71019	1.80863	4.08057		0.64523	1.32229	0.739428	1.71923	1.40133	2.29416	5.66396		0.618375	0.904001	0.676725	2.03144
obsolete	ERO1L 54 kDa protein	1.49931	0.862865	1.70233		1.33365	0.671988	1.21403	0.433375	1.96196	0.99587	2.00196		2.31808	1.6445	1.78447	0.501254	1.85947	1.25072	2.11156		2.60878	1.59209	1.88452	0.515737		0.685839	1.15858	0.596781		0.798804	1.57396	0.962794	0.402935	1.30099	1.16731	1.08919		1.95069	2.56688	1.61501	0.631322	1.21129	1.49218	1.14408		2.08703	2.5297	1.69286
P30040	ERP29 Endoplasmic reticulum resident protein 29	1.34156	0.263139	0.669304	1	1.06207	0.928882	0.877494	0.370906	2.11148	1.90755	0.557392	2.0018	1.51385	2.15456	1.70777	0.608268	2.21505	1.6371	0.192341	1.857	1.35279	1.12067	1.39582	0.70256		0.766474	3.79831	1.51785	0.982272	1.0029	1.13888	1.53445	1.13658	1.36011	7.47178	0.925129	2.22264	1.68436	2.62951	2.71559	2.40742	1.49854	6.76318	0.268322	2.03276	1.3854	1.3827	2.22182
Q9BS26	ERP44 Endoplasmic reticulum resident protein 44	0.7851	1.63103	1.00842	1.15244	0.876323	1.47267	1.15433	0.335706	3.09676	1.44126	0.808226	1.87378	1.56022	1.02364	1.63398	0.81169	1.98156	2.12087	1.27947	0.906369	1.08298	0.870449	1.37362	0.546408		1.30965	0.612965	1.00742	0.852318	1.21551	0.718309	0.952695	0.275649	3.92161	0.887189	0.743386	1.82084	1.87773	0.723557	1.66239	1.22495	2.46503	1.30669	1.19002	0.851318	1.21359	0.654926	1.28026
obsolete	ESD Protein	0.845172	1.68915					1.26716	0.596783	0.48559	0.419772					0.452681	0.0465407	0.768537	0.529399					0.648968	0.169096		1.21649	0.591807					0.904146	0.441715	0.571159	0.25007					0.410614	0.227045	0.888034	0.312846					0.60044
P38117	ETFB Electron transfer flavoprotein subunit beta					2.71667	1.70682	2.21175	0.714072					0.924509	0.652552	0.788531	0.192302					0.894051	0.499367	0.696709	0.279084						0.392108	0.619747	0.505928	0.160965					0.402924	0.434142	0.418533	0.0220743					0.357985	0.336842	0.347413
B7ZLH8	EVPL EVPL protein			1.2253				1.2253	N/A			1.39973				1.39973	N/A			0.908174				0.908174	N/A					0.82073			0.82073	N/A				1.11429			1.11429	N/A				0.68944			0.68944
obsolete	EZR 69 kDa protein	1.07256	1.19439	0.988024	1.61656	1.16389	1.05612	1.18192	0.225733	0.836071	1.10081	0.671487	0.549099	0.705013	0.732619	0.76585	0.188585	0.837023	1.24467	1.44938	1.05013	1.25911	1.20471	1.17417	0.208765		0.958648	0.836993	1.02827	0.607651	0.915191	1.00162	0.891395	0.15456	0.769355	0.928556	0.665024	0.391437	0.689127	0.709193	0.692115	0.175107	0.77002	1.01583	1.3954	0.718515	1.21733	1.19297	1.05168
obsolete	F11R 30 kDa protein	2.5745						2.5745	N/A	3.95894						3.95894	N/A	2.32846						2.32846	N/A		0.399393						0.399393	N/A	1.52883						1.52883	N/A	0.883327						0.883327
P13726	F3 Tissue factor	1.25943	0.712789					0.986111	0.386537	0.459405	0.0598741					0.25964	0.282511	0.940505	1.39876					1.16963	0.324037		0.816426	1.40266					1.10954	0.414532	0.39034	0.0845519					0.237446	0.216225	0.660878	1.95906					1.30997
Q01469	FABP5 Fatty acid-binding protein, epidermal	2.22017	2.15196	1.25027	0.762266	1.88902	2.1611	1.73913	0.599266	4.27185	3.3372	1.91771	1.29059	1.65392	2.06982	2.42352	1.14087	3.23155	2.61954	2.49454	1.48217	3.84019	4.92943	3.09957	1.19388		0.46313	0.464581	0.812597	1.28873	0.563902	0.489484	0.680404	0.325989	1.94582	1.57775	1.58176	1.8579	0.872855	1.11902	1.49252	0.418972	1.48878	1.21007	1.95249	2.18765	1.90316	2.78964	1.92196
Q4LE55	FAM129B niban-like protein 1 isoform 1					7.93652	0.530963	4.23374	5.23652					5.17601	0.622716	2.89936	3.21967					3.46111	0.78379	2.12245	1.89315						0.134236	1.99174	1.06299	1.31345					0.770748	1.32912	1.04994	0.394832					0.47437	1.69128	1.08283
D6RB01	FAM169A Uncharacterized protein					2.44157	2.9001	2.67083	0.324226					1.15916	3.2569	2.20803	1.48333					1.17801	5.47226	3.32514	3.03649						0.43628	0.36473	0.400505	0.0505935					0.561089	1.27297	0.91703	0.503375					0.524843	2.16229	1.34357
Q96BQ1	FAM3D Protein FAM3D					2.38796		2.38796	N/A					1.92668		1.92668	N/A					1.68066		1.68066	N/A							0.430539	0.430539	N/A						0.880133	0.880133	N/A						0.744426	0.744426
P49327	FASN Fatty acid synthase	1.17425	0.43736					0.805806	0.52106	0.409204	0.392702					0.400953	0.0116687	1.07059	0.17256					0.621576	0.635004		0.875642	2.28564					1.58064	0.997017	0.346482	0.903453					0.624967	0.393838	0.890438	0.393844					0.642141
P07954	FH Fumarate hydratase, mitochondrial	0.943257		1.87203	1.48341	2.59276		1.72286	0.693805	0.945538		2.69191	2.25853	1.28416		1.79503	0.816873	2.87165		1.89575	2.28723	1.26341		2.07951	0.675873			1.01691	0.542617	0.662237		0.396519	0.65457	0.264871		0.906686	1.44051	1.70497		0.460278	1.12811	0.555396		2.76711	0.986819	1.66894		0.388474	1.45284
Q14192	FHL2 Four and a half LIM domains protein 2	1.71615	6.17611					3.94613	3.15367	0.222498	1.25801					0.740253	0.732217	0.345701	1.26038					0.803043	0.646779		0.599127	0.161867					0.380497	0.30919	0.128911	0.204965					0.166938	0.0537788	0.196731	0.203717					0.200224
Q9Y3D6	FIS1 Mitochondrial fission 1 protein	3.33782	0.915059					2.12644	1.71315	3.93415	6.72128					5.32772	1.9708	3.92079	5.51891					4.71985	1.13004		0.308087	1.09241					0.700249	0.554602	1.17185	7.39047					4.28116	4.39722	1.14722	6.02011					3.58367
P26885	FKBP2 Peptidyl-prolyl cis-trans isomerase FKBP2	0.71157				0.0235128	0.549347	0.428143	0.359685	0.632089				1.13243	1.3682	1.04424	0.375895	1.26509				1.34028	0.985615	1.197	0.186883			1.34811				1.92571	1.63691	0.408425		0.803496				2.82351	1.8135	1.42836		1.61609				2.05629	1.83619
Q00688	FKBP3 Peptidyl-prolyl cis-trans isomerase FKBP3	2.67175				2.97978		2.82577	0.217808	0.729238				1.61788		1.17356	0.628365	1.7538				2.19254		1.97317	0.310239		0.384867					0.345052	0.36496	0.0281535	0.271367					0.592288	0.431828	0.226925	0.641089					0.778293	0.709691
Q5HY54	FLNA Filamin A, alpha	1.18368	1.35647	0.758873		3.80391		1.77573	1.37523	0.177254	0.191307	0.123841		0.80453		0.324233	0.321514	0.117424	0.122042	0.118158		0.747092		0.276179	0.313948		0.868675	0.73701	1.3387		0.280025		0.806102	0.435548	0.151062	0.146476	0.162425		0.24996		0.177481	0.0487826	0.0988263	0.0896296	0.151174		0.21364		0.138318
O75369	FLNB Filamin-B	0.889428	0.981567	1.13973				1.00357	0.126591	0.107143	0.149576	0.212061				0.15626	0.0527774	0.0956581	0.148152	0.198792				0.147534	0.0515696		1.15594	1.01843		0.882382			1.01892	0.136778	0.119084	0.152486		0.181512			0.151027	0.0312394	0.103193	0.147363		0.164842			0.138466
A2VCL5	FLOT1 Flotillin 1					0.0235128		0.0235128	N/A					1.94552		1.94552	N/A					1.22707		1.22707	N/A						45.3042		45.3042	N/A					6.91644		6.91644	N/A					10.6347		10.6347
Q9BTI6	FLOT2 FLOT2 protein					0.0235128		0.0235128	N/A					1.57469		1.57469	N/A					1.07303		1.07303	N/A						45.3042		45.3042	N/A					6.91644		6.91644	N/A					10.6347		10.6347
Q96IH1	FSCN1 FSCN1 protein (Fragment)	0.450749						0.450749	N/A	0.114115						0.114115	N/A	0.0934673						0.0934673	N/A		2.28126						2.28126	N/A	0.251714						0.251714	N/A	0.20256						0.20256
P02794	FTH1 Ferritin heavy chain	0.82131	1.10981	0.758293	0.777935	1.32824	0.561442	0.892838	0.27673	1.72041	2.32188	1.33047	1.01332	1.48479	1.22325	1.51569	0.461521	0.463865	0.848276	1.13366	0.704314	1.4312	1.4854	1.01112	0.409037		1.25184	0.900744	1.33968	1.26268	0.802021	1.88425	1.2402	0.382773	1.61716	1.99849	1.80076	1.46432	1	2.47003	1.72512	0.498159	0.495453	0.734019	1.53318	0.973358	0.777204	3.03223	1.25758
obsolete	FUBP1 68 kDa protein					0.0235128		0.0235128	N/A					0.417636		0.417636	N/A					0.507586		0.507586	N/A							43.7273	43.7273	N/A						6.38407	6.38407	N/A						10.3408	10.3408
B4DYA7	G6PD Glucose-6-phosphate 1-dehydrogenase					1.19045	0.0241896	0.607322	0.824674					1.02787	1.67157	1.34972	0.455169					1.01834	3.45409	2.23622	1.72234						0.894849	43.7273	22.3111	30.2871					1.0584	6.38407	3.72123	3.76581					0.990397	10.3408	5.66562
A6NFM4	GAA lysosomal alpha-glucosidase preproprotein			0.545765				0.545765	N/A			1.61982				1.61982	N/A			1.80258				1.80258	N/A				1.8613				1.8613	N/A			2.95354				2.95354	N/A			3.20618				3.20618
Q14435	GALNT3 Polypeptide N-acetylgalactosaminyltransferase 3					0.787445		0.787445	N/A					1.29291		1.29291	N/A					1.05993		1.05993	N/A						1.35278		1.35278	N/A					1.94047		1.94047	N/A					1.4642		1.4642
Q14697	GANAB Neutral alpha-glucosidase AB	1.10322	0.751248	0.870073	0.530984	1.72537	2.25085	1.20529	0.655333	1.23559	1.34764	0.98546	0.642606	0.845702	0.983515	1.00675	0.256165	0.717863	0.846629	1.05871	0.665795	0.809503	0.85757	0.826011	0.136533		0.932042	1.33068	1.16753	1.84983	0.617406	0.469894	1.06123	0.503814	1.1054	1.75907	1.12147	1.31206	0.504617	0.463158	1.0443	0.494221	0.629011	1.14354	1.19835	1.27066	0.440892	0.420603	0.85051
P04406	GAPDH Glyceraldehyde-3-phosphate dehydrogenase	1.15455	1.29676	1.08986	1.05147	0.987539	1.14877	1.12149	0.106208	1.07019	0.935415	0.978336	0.790549	1.01512	1.12939	0.986499	0.117739	0.766915	0.647149	0.763997	0.666735	1.34633	1.40177	0.932149	0.346219		0.890613	0.77096	0.932121	0.934197	1.07878	0.920766	0.92124	0.0986193	0.923193	0.718338	0.890305	0.848096	0.934826	0.868929	0.863948	0.0783668	0.651564	0.487985	0.688365	0.687256	1.27313	1.19703	0.830889
D6RCL8	GAR1 Uncharacterized protein	0.913707						0.913707	N/A	0.721723						0.721723	N/A	0.335372						0.335372	N/A		1.1254						1.1254	N/A	0.785344						0.785344	N/A	0.358491						0.358491
P02774	GC Vitamin D-binding protein	1.15982	0.908986	0.630616	0.72249	0.324242		0.749231	0.312053	0.0157267	0.054939	0.0200487	0.0244385	0.0260489		0.0282404	0.0154578	0.0439595	0.0424178	0.0266452	0.0459775	0.0153096		0.0348619	0.0133531		0.886536	1.09988	1.61092	1.35966	3.28623		1.64865	0.955063	0.0155448	0.0579337	0.0321001	0.0388452	0.0949835		0.0478815	0.0303974	0.0373152	0.0477043	0.0412382	0.0692248	0.0513868		0.0493738
P50395	GDI2 Rab GDP dissociation inhibitor beta	0.573391				2.31554		1.44447	1.23189	0.497289				0.764115		0.630702	0.188675	0.37569				0.938003		0.656846	0.397615			1.67316				0.444007	1.05858	0.869139		0.784505				0.359966	0.572235	0.300194		0.595623				0.428462	0.512043
P29033	GJB2 Gap junction beta-2 protein					0.0235128		0.0235128	N/A					4.42081		4.42081	N/A					3.25443		3.25443	N/A							43.7273	43.7273	N/A						6.38407	6.38407	N/A						10.3408	10.3408
P16278	GLB1 Beta-galactosidase			0.962111				0.962111	N/A			0.580989				0.580989	N/A			0.626992				0.626992	N/A				1.05584				1.05584	N/A			0.600969				0.600969	N/A			0.632641				0.632641
B7Z8Y4	GLG1 golgi apparatus protein 1			0.754518		0.568775		0.661647	0.13134			1.03713		1.02994		1.03354	0.00508271			0.954821		0.656246		0.805533	0.211125					1.33279	1.87256		1.60267	0.381677				1.32312	2.13973		1.73143	0.577424				1.19052	1.25489		1.2227
Q04760	GLO1 Lactoylglutathione lyase					1.00917	0.396226	0.702699	0.433417					0.635247	0.444027	0.539637	0.135213					0.715691	0.633066	0.674378	0.0584252						1.05568	2.67012	1.8629	1.14158					0.743995	1.27051	1.00725	0.372304					0.771514	1.83133	1.30142
P00367	GLUD1 Glutamate dehydrogenase 1, mitochondrial			1.027		0.568775		0.797888	0.324015			0.558769		1.02994		0.794356	0.33317			0.920979		0.656246		0.788612	0.187195					0.979224	0.587369	1.14251	0.903033	0.285304				0.523708	1.28501	1.13313	0.980618	0.402917				0.843613	1.01149	1.14512	1.00007
obsolete	Glutathion reductase delta8+9 alternative splicing variant			0.407346				0.407346	N/A			0.450368				0.450368	N/A			0.350888				0.350888	N/A					2.46856			2.46856	N/A				1.06417			1.06417	N/A				0.810326			0.810326
Q6B6N3	GNAI2 Guanine nucleotide-binding protein G(i) subunit alpha-2			1.3577		1.81354	0.925738	1.36566	0.443957			1.27149		1.20951	0.833585	1.10486	0.236967			0.808887		1.29426	0.790361	0.964503	0.28573		1.69488			0.740652			1.21777	0.674744	1.20788			0.901447			1.05467	0.216684	0.991367			0.560505			0.775936
J3KPE3	GNB1 Guanine nucleotide-binding protein G(I)/G(S)/G(T) subunit beta-1	0.606687		1.07411		0.875853		0.852216	0.234606	0.737062		0.749907		0.715127		0.734032	0.017587	0.615803		0.668175		0.721737		0.668572	0.0529683					0.936275		1.1739	1.05509	0.168029				0.672064		0.890698	0.781381	0.154598				0.585244		0.871619	0.728431
P62879	GNB2 Guanine nucleotide-binding protein G(I)/G(S)/G(T) subunit beta-2					0.52222	0.604741	0.563481	0.0583513					1.1401	0.864416	1.00226	0.194936					0.895683	0.702261	0.798972	0.13677						2.04014	1.74914	1.89464	0.20577					2.58055	1.48358	2.03206	0.775672					1.86599	1.06557	1.46578
P63244	GNB2L1 Guanine nucleotide-binding protein subunit beta-2-like 1	0.50874		0.378747		1.58923	1.0508	0.881879	0.554153	0.152928		0.168944		0.293749	0.312135	0.231939	0.0825889	0.0621123		0.078732		0.385017	0.321946	0.211952	0.165579		2.02113			2.65532	0.670276	1.00669	1.58835	0.914132	0.298904			0.429439	0.218442	0.319197	0.316496	0.0869628	0.119236			0.19557	0.263527	0.347824	0.23154
Q9UBI6	GNG12 Guanine nucleotide-binding protein G(I)/G(S)/G(O) subunit gamma-12					0.707736	0.290276	0.499006	0.295189					0.785829	0.647171	0.7165	0.0980462					0.469817	0.55743	0.513624	0.0619517						1.50532	3.64253	2.57393	1.51123					1.31242	2.52621	1.91931	0.85828					0.722201	2.19971	1.46096
B4E284	GNS N-acetylglucosamine-6-sulfatase			0.935908		0.0300964		0.483002	0.640505			1.56377		1.76859		1.66618	0.144824			1.49728		1.82003		1.65866	0.22822				1.08551				1.08551	N/A			1.66285				1.66285	N/A			1.55308				1.55308
P00505	GOT2 Aspartate aminotransferase, mitochondrial	1.46296	1.45016	0.573129	1.75525	1.2885	1.64369	1.36228	0.419446	0.518748	0.602733	0.496822	1.10485	0.442364	0.617321	0.630473	0.241538	0.51158	0.477612	0.545492	1.32654	0.538688	0.598315	0.666372	0.325872		0.702811	0.689369	1.77243	0.559576	0.826711	0.643535	0.865739	0.452631	0.352478	0.418466	0.837217	0.692997	0.405732	0.425734	0.522104	0.195368	0.341505	0.33296	0.917348	0.797192	0.454771	0.417149	0.543488
P43304	GPD2 Glycerol-3-phosphate dehydrogenase, mitochondrial	1.20241				0.831649		1.01703	0.262171	1.93508				0.606776		1.27093	0.939252	3.53372				0.571422		2.05257	2.09466		0.855113				1.28098		1.06804	0.301131	1.59995				0.862321		1.23113	0.521579	2.87013				0.747448		1.80879
P06744	GPI Glucose-6-phosphate isomerase	0.396781	0.742717	1.63337	0.73426	0.658124	2.03749	1.03379	0.646262	0.988379	0.825319	0.827666	0.507983	0.834872	0.993992	0.829702	0.176478	0.569652	0.508123	1.07748	0.434477	1.175	1.24024	0.834163	0.367775		2.59157	1.34603	0.621974	1.33777	1.61881	0.519131	1.33922	0.752808	2.40966	1.11812	0.508808	0.774761	1.5004	0.533772	1.14092	0.726872	1.31278	0.682941	0.643071	0.640493	2.10411	0.709226	1.01544
Q14956	GPNMB Transmembrane glycoprotein NMB	1.20422	2.36999	0.720331	1.14996	1.49212	0.537978	1.24577	0.650002	0.79013	2.03187	0.94907	0.823349	0.829492	1.09437	1.08638	0.476616	2.3624	2.90372	2.12237	3.17259	1.94984	4.04346	2.75906	0.782197		0.452162	0.796612	0.862981	1.3961	2.03701	0.689055	1.03899	0.579677	0.935295	0.59348	0.828974	1.26823	2.49805	0.60641	1.12174	0.718439	1.29333	1.78327	3.08166	2.7718	8.85743	1.38217	3.19494
P06396	GSN Gelsolin	1.23127	1.05169	0.975176	1.05942	1.39337	0.794388	1.08422	0.207251	3.18942	2.9109	1.95397	2.11832	1.92122	1.65153	2.29089	0.613268	2.18776	2.13742	1.95208	1.99375	2.29286	1.90328	2.07786	0.151806		0.835028	0.950528	1.04171	0.92727	0.764554	1.33145	0.97509	0.199131	2.62146	2.82916	1.95386	2.24097	1.5477	2.16792	2.22684	0.459985	1.79255	2.0016	1.83682	2.03753	1.71831	2.61431	2.00019
B4DSY2	GSTK1 Glutathione S-transferase kappa 1	1.83296				5.59276		3.71286	2.65858	1.08073				1.37396		1.22734	0.207348	1.06851				1		1.03426	0.0484469		0.560959				0.190459		0.375709	0.261983	0.586204				0.290332		0.438268	0.209214	0.569323				0.194498		0.38191
Q5TA02	GSTO1 Glutathione S-transferase omega 1			0.521086				0.521086	N/A			0.115843				0.115843	N/A			0.112357				0.112357	N/A				1.94962				1.94962	N/A			0.221251				0.221251	N/A			0.209346				0.209346
P09211	GSTP1 Glutathione S-transferase P	0.881798	1.13685	0.747333	0.876631	1.04256	0.83672	0.920315	0.142922	2.07832	1.80885	0.898088	0.87654	2.10557	1.68052	1.57465	0.556187	1.58422	1.49848	0.983007	0.823406	3.29543	2.44272	1.77121	0.938417		1.16609	0.879378	1.35927	1.12054	1.0217	1.2642	1.1352	0.171082	2.44192	1.59224	1.19515	1.10649	2.33768	2.38951	1.84383	0.620825	1.78678	1.30664	1.29136	1.00792	3.43969	3.49429	2.05445
P46976	GYG1 Glycogenin-1	1.08185				0.716201	0.0241896	0.607415	0.537158	1.98327				0.685514	1.62315	1.43064	0.669951	0.931827				0.961082	1.89173	1.26155	0.545952		0.950422				1.48729		1.21886	0.379625	1.82257				1.13323		1.4779	0.487435	0.841205				1.44678		1.14399
P07305	H1F0 Histone H1.0	2.07519	1.15955	5.4321	5.33834	1.42464	1.90058	2.8884	1.96169	1.4051	1.60949	4.7827	4.68924	2.516	2.05174	2.84238	1.51612	4.25127	4.10173	10.1783	5.32707	5.90812	6.60174	6.06137	2.23249		0.495518	0.862161	0.186984	0.183985	0.747701	0.556561	0.505485	0.280499	0.678807	1.37546	0.876216	0.983703	2.07133	1.10458	1.18168	0.494035	2.12496	3.44311	1.81899	1.08014	4.55074	3.66923	2.7812
O75367	H2AFY Core histone macro-H2A.1		0.336587	0.504246	0.269427	1.00658	1.61974	0.747317	0.566679		2.98195	1.18611	6.52026	0.876237	1.5108	2.61507	2.32755		0.803617	1.08417	4.30384	0.992713	1.63416	1.7637	1.45319			2.96996	2.01484	3.64549	1.05835	0.653024	2.06833	1.25761		8.91412	2.06229	27.0977	1.11421	1.05723	8.04911	11.1402		2.38313	1.84184	17.2887	1.11279	1.15608	4.7565
B4E380	H3F3B Histone H3	0.584489	0.588304	0.997895	0.919739	0.779215	0.948718	0.80306	0.182895	0.421986	0.502434	0.921341	0.694797	0.336833	0.358919	0.539385	0.227502	0.343766	0.383084	0.699875	0.588818	0.779275	0.784794	0.596602	0.194436		1.75899	1.69929	1.01805	1.06803	1.36687	1.11505	1.33771	0.326667	0.741818	0.859106	0.897241	0.841072	0.506954	0.41891	0.71085	0.200719	0.583544	0.649945	0.671497	0.68136	1.09641	0.946941	0.771617
B3KTT6	HADH Short chain 3-hydroxyacyl-CoA dehydrogenase, mitochondrial					0.874912	4.13764	2.50628	2.3071					1.25105	2.90928	2.08016	1.17255					1.07499	1.94375	1.50937	0.614308						1.21746	0.25563	0.736545	0.680117					1.50034	1.02758	1.26396	0.334289					1.0738	0.495305	0.784555
P40939	HADHA Trifunctional enzyme subunit alpha, mitochondrial	1.2593	1.40953	1.04929	0.816222	0.920527	1.65481	1.18495	0.31655	1.8841	1.64403	2.04402	1.06142	1.53918	1.96578	1.68976	0.363051	1.40673	1.32276	2.76609	1.07575	1.24491	1.73586	1.59202	0.615302		0.8165	0.709214	0.96823	1.20339	1.15725	0.639206	0.915631	0.233579	1.52056	1.17474	1.84833	1.45143	1.83577	1.0581	1.48149	0.327375	1.14676	0.944895	2.49586	1.50229	1.3496	1	1.40657
P55084	HADHB Trifunctional enzyme subunit beta, mitochondrial	0.786487	1.27507	1.82522	1.33756	0.690102	1.3597	1.21236	0.41738	1.34715	1.26556	1.29869	0.728085	0.94859	1.74733	1.22257	0.351602	1.12459	0.860777	0.975545	1.05105	0.824123	1.76046	1.09942	0.342936		1.30735	0.784097	0.556613	0.734418	1.54361	0.777996	0.95068	0.384292	1.67195	0.998107	0.73242	0.614042	1.85505	1.6314	1.25049	0.533924	1.35787	0.721175	0.549263	0.859835	1.40959	1.62955	1.08788
P68871	HBB Hemoglobin subunit beta					2.66941		2.66941	N/A					0.627375		0.627375	N/A					5.78769		5.78769	N/A						0.39904		0.39904	N/A					0.27775		0.27775	N/A					2.35844		2.35844
P51858	HDGF Hepatoma-derived growth factor	0.615705				1.63461		1.12516	0.720476	0.966068				1.08485		1.02546	0.0839906	1.04003				1.24001		1.14002	0.141406		1.66983					0.628974	1.1494	0.735999	1.55981					0.723959	1.14188	0.591033	1.64956					0.802376	1.22597
P49773	HINT1 Histidine triad nucleotide-binding protein 1	0.834212	1.365			2.02916	1.72787	1.48906	0.514118	0.66974	0.51499			0.405141	0.493753	0.520906	0.110038	0.380299	0.419804			0.611742	0.648498	0.515086	0.134644		1.23257	0.732377			0.524985	0.612139	0.775517	0.316342	0.792339	0.373008			0.235968	0.323889	0.431301	0.247278	0.441574	0.306955			0.327952	0.430075	0.376639
Q9BX68	HINT2 Histidine triad nucleotide-binding protein 2, mitochondrial	0.81465		0.229948		2.37362	0.660377	1.01965	0.935943	2.48962		0.996636		1.95785	0.947112	1.5978	0.754933	2.391		0.767679		1.61174	1.23284	1.50082	0.686544			1.1776	4.41736		0.448784	1.6016	1.91133	1.73719		2.76445	4.31281		0.97481	1.36611	2.35455	1.51476		2.66803	3.24059		0.738621	2.22307	2.21758
P16401	HIST1H1B Histone H1.5	1.19132	1.72342	2.67656	1.6908	1.23842	0.547412	1.51132	0.712879	1.9897	2.44439	3.06004	2.28341	0.539982	6.69754	2.83584	2.06922	1.76467	1.86144	3.1267	2.23117	0.803342	4.94113	2.45474	1.43101		0.863117	0.580052	0.379566	0.580912	0.860101		0.652749	0.207559	1.61832	1.3246	1.14322	1.46217	0.380321		1.18573	0.483045	1.38577	1.04603	1.13065	1.44854	0.701804		1.14256
P10412	HIST1H1E Histone H1.4	1.45727	1.53387	1.71772	1.08303	1.26969	1.08539	1.35783	0.256089	4.17454	3.87745	4.24575	2.90087	3.01671	2.21026	3.40426	0.819096	4.44346	4.09066	5.5731	3.58818	3.97678	3.17613	4.14139	0.825647		0.705553	0.651755	0.591463	0.907043	0.838944	0.974507	0.778211	0.151633	2.79284	2.54166	2.59205	3.17554	1.99181	1.42473	2.41977	0.620992	2.84363	2.5432	3.53103	3.75283	2.84578	2.35184	2.97805
P04908	HIST1H2AB Histone H2A type 1-B/E			0.670828				0.670828	N/A			3.27801				3.27801	N/A			2.79815				2.79815	N/A				1.51435				1.51435	N/A			4.86305				4.86305	N/A			4.04939				4.04939
Q93077	HIST1H2AC Histone H2A type 1-C			0.755462				0.755462	N/A			7.93082				7.93082	N/A			7.72127				7.72127	N/A					1.33112			1.33112	N/A				10.1052			10.1052	N/A				9.61513			9.61513
Q99878	HIST1H2AJ Histone H2A type 1-J	1.53066	1.2009	0.76468	1.10345	1.27134		1.1742	0.278355	2.413	3.49628	5.06973	3.99395	2.26815		3.44822	1.16121	2.97317	4.47188	5.08492	2.76633	3.74277		3.80781	0.98203		0.671758	0.832429	1.32848	0.89014	1.76868	0.808649	1.05002	0.416715	1.65974	2.53969	6.59773	4.05332	1.06418	0.976449	2.81518	2.17709	2.28981	3.08422	6.45521	2.71362	2.08961	1.82014	3.07543
A8K9J7	HIST1H2BD Histone H2B	0.712958		1.24069		0.464849		0.806166	0.396231	1.87922		3.86946		0.864059		2.20425	1.52884	2.28908		3.52862		1.09124		2.30298	1.21875			1.34555		0.810478	2.29149		1.4825	0.749943		2.39402		3.019	1.76721		2.39341	0.625898		2.89016		2.73124	2.03106		2.55082
P06899	HIST1H2BJ Histone H2B type 1-J	1.11543		1.36292	0.989223	1.28474	0.892114	1.12889	0.196731	1.98729		9.41816	3.17465	1.25497	1.88115	3.54324	3.35672	2.22028		9.87765	2.64646	2.08597	1.95473	3.75702	3.43139			0.860018	0.745417	0.992939	0.829158	1.18567	0.92264	0.171896		1.61154	6.87701	3.56498	1.15444	3.22674	3.28694	2.25411		1.80933	7.03563	3.02811	1.76619	4.30524	3.5889
Q99877	HIST1H2BN Histone H2B type 1-N			1.04645				1.04645	N/A			4.01239				4.01239	N/A			3.27504				3.27504	N/A				0.970749				0.970749	N/A			3.7922				3.7922	N/A			3.01782				3.01782
P23527	HIST1H2BO Histone H2B type 1-O	0.994034						0.994034	N/A	2.00961						2.00961	N/A	3.40226						3.40226	N/A		1.03439						1.03439	N/A	2.00999						2.00999	N/A	3.34287						3.34287
P62805	HIST1H4A Histone H4	0.596421	0.661318	1.27444	1.04786	1.06113	0.651911	0.882181	0.281711	0.885497	0.863348	2.0455	1.54009	1.05971	0.884388	1.21309	0.481881	1.23192	1.19429	2.18466	1.61173	1.60085	1.2452	1.51144	0.379706		1.72394	1.51177	0.797061	0.937522	1.00381	1.62241	1.26609	0.398419	1.41413	1.32621	1.59491	1.64871	1.16983	1.4858	1.43993	0.176783	1.95343	1.79524	1.65513	1.6613	1.62078	2.16798	1.80898
B4DLA9	HIST2H2BF histone H2B type 2-F	0.785794				0.853516		0.819655	0.0478868	1.66896				1.18245		1.42571	0.344016	2.1784				1.45334		1.81587	0.512697		1.30861					1.20473	1.25667	0.0734522	2.10976					1.82279	1.96627	0.202916	2.69283					1.97616	2.33449
P19367	HK1 Hexokinase-1			1.2171	1.28701	1.26969	1.46638	1.31005	0.108377			0.813549	1.3885	1.01441	1.10627	1.08068	0.238859			1.54104	1.93982	0.987633	1.04887	1.37934	0.448303				0.771029	0.826272	0.838944	0.721326	0.789393	0.0541162			1.24914	0.643404	0.891626	0.780618	0.891198	0.259329			1.68355	1.19111	0.77362	0.716765	1.09126
D1J6X4	HLA-A MHC class I antigen (Fragment)	0.0138735						0.0138735	N/A	0.615355						0.615355	N/A	1.398						1.398	N/A		74.1127						74.1127	N/A	55.517						55.517	N/A	20.0296						20.0296
P30480	HLA-B HLA class I histocompatibility antigen, B-42 alpha chain	10.8969						10.8969	N/A	6.24651						6.24651	N/A	14.1572						14.1572	N/A		0.0943455						0.0943455	N/A	0.569882						0.569882	N/A	1.26884						1.26884
Q96RW7	HMCN1 Hemicentin-1	1.38055						1.38055	N/A	0.0582584						0.0582584	N/A	0.0407728						0.0407728	N/A			0.694901					0.694901	N/A		0.0381847					0.0381847	N/A		0.0268441					0.0268441
P09429	HMGB1 High mobility group protein B1	0.934795	0.907541	0.836829	0.878261			0.889357	0.0419423	0.913774	0.747011	0.400365	0.309451			0.59265	0.285262	0.617595	0.606351	0.387835	0.371518			0.495825	0.13436		1.09998	1.10154	1.214	1.11846			1.13349	0.0543166	0.975379	0.827286	0.476091	0.389611			0.667091	0.279392	0.638525	0.663143	0.449403	0.453814			0.551221
B4DUP4	HMGCL Hydroxymethylglutaryl-CoA lyase, mitochondrial					3.88855		3.88855	N/A					13.7606		13.7606	N/A					16.0249		16.0249	N/A						0.273955	0.00437273	0.139164	0.190623					4.48804	4.43791	4.46298	0.0354472					4.48264	4.09651	4.28958
P30519	HMOX2 Heme oxygenase 2					1.33271		1.33271	N/A					0.687207		0.687207	N/A					0.649671		0.649671	N/A							0.771481	0.771481	N/A						0.5625	0.5625	N/A						0.515625	0.515625
P09651	HNRNPA1 Heterogeneous nuclear ribonucleoprotein A1	0.690622	0.810815					0.750718	0.0849899	0.589402	0.494669					0.542035	0.0669863	0.414016	0.493435					0.453725	0.0561577		1.48878	1.23305					1.36091	0.180825	0.845691	0.612673					0.729182	0.164768	0.580639	0.56602					0.57333
P22626	HNRNPA2B1 Heterogeneous nuclear ribonucleoproteins A2/B1	1.06368	1.0128	0.770124	0.946824	1.3621	1.16667	1.0537	0.200739	0.941742	1.1133	0.700885	0.656082	1.17135	1.22662	0.968328	0.244408	0.884624	1.26557	0.578708	0.800315	0.871316	0.809701	0.868372	0.223615			1.60201			0.968106	1.19533	1.25515	0.321156		1.11781			0.846517	0.662225	0.875519	0.229174		1.72524			0.833248	0.534176	1.03089
B4E3E6	HNRNPA3 37 kDa protein	0.749723	1.09102			1.08676	2.12458	1.26302	0.596212	0.541835	0.80703			2.05627	0.568548	0.99342	0.718524	0.372617	0.391724			0.998989	0.700406	0.615934	0.296277		1.37138	0.916301	0.702729		0.980247	0.497879	0.893708	0.327615	0.718501	0.744249	0.365484		2.23629	0.263943	0.865693	0.794867	0.485358	0.358388	0.330485		1	0.384472	0.511741
Q99729	HNRNPAB Heterogeneous nuclear ribonucleoprotein A/B	0.598779				1.1004		0.84959	0.3547	0.717927				0.788155		0.753041	0.0496587	0.880043				0.842881		0.861462	0.0262778		0.966726	0.987036	1.3191	1.03755	0.781996	0.906642	0.999843	0.179307	0.878168	1.06811	0.885113	0.756076	0.789865	0.976615	0.892325	0.116035	0.754837	1.15415	0.709837	0.908844	0.65264	0.803121	0.830571
P07910	HNRNPC Heterogeneous nuclear ribonucleoproteins C1/C2	1.46199	1.67382	1.11592	0.900028	0.909476	0.548863	1.10168	0.410021	1.32515	1.43582	1.49627	1.09938	0.756065	0.837346	1.15834	0.312202	1.11973	1.22283	1.15775	0.884239	0.661993	0.786497	0.972173	0.226919		0.70333	0.5972	0.910427	1.09131	1.17134	1.92737	1.06683	0.475225	0.875559	0.91603	1.28244	1.29274	1.14453	1.70064	1.20199	0.301661	0.735388	0.811084	0.967986	1.00424	0.886677	1.6977	1.01718
Q14103	HNRNPD Heterogeneous nuclear ribonucleoprotein D0	0.860572	1.28996	0.911374	0.839974	0.730073	0.76536	0.899552	0.202167	0.993957	1.01626	0.463796	0.293907	0.883764	0.682021	0.722285	0.296057	0.673989	0.81709	0.436456	0.392607	0.743805	0.561316	0.60421	0.169959		1.19485	0.775039	1.18139	1.10336	1.43184	1.40837	1.18247	0.23901	1.15964	0.795111	0.4051	0.48985	0.972632	1.22455	0.841147	0.340995	0.781036	0.632123	0.522093	0.450507	0.742428	1.00783	0.689336
P52597	HNRNPF Heterogeneous nuclear ribonucleoprotein F	1.02164	1.85397	1.17638	1.20384	0.425817		1.13633	0.509695	0.104664	0.413676	0.410668	0.372293	0.179521		0.296164	0.144043	0.228532	0.439893	0.250301	0.457445	0.276907		0.330616	0.109297		1.00645	0.539188	0.863541	0.81602		2.41515	1.12807	0.73917	0.101874	0.224512	0.3474	0.34634		0.459991	0.296023	0.136807	0.218463	0.236844	0.206545	0.411324		0.688017	0.352239
P31943	HNRNPH1 Heterogeneous nuclear ribonucleoprotein H	1.66052		0.968716				1.31462	0.489177	0.590332		0.311669				0.451	0.197044	0.288824		0.345376				0.3171	0.0399886		0.619212			1.0381			0.828658	0.296202	0.353088			0.309708			0.331398	0.0306746	0.169871			0.335423			0.252647
B4DFK9	HNRNPH2 Heterogeneous nuclear ribonucleoprotein H'					1.34752	0.722545	1.03503	0.441924					0.270135	0.278838	0.274487	0.00615388					0.366167	0.32653	0.346349	0.0280275						0.790423	1.46399	1.12721	0.476284					0.236902	0.449215	0.343058	0.150128					0.295559	0.529626	0.412593
P61978	HNRNPK Heterogeneous nuclear ribonucleoprotein K	1.12389	0.761513	1.14437	1.05779	0.927111	1.11079	1.02091	0.149245	0.54842	0.659268	0.794083	0.337269	0.425452	0.350731	0.519204	0.182375	0.360013	0.53993	0.726063	0.329301	0.428509	0.415677	0.466582	0.146256		0.914922	1.31271	0.887754	0.928655	1.1491	0.952206	1.02422	0.169532	0.485885	0.891886	0.68013	0.358141	0.537926	0.357884	0.551976	0.205802	0.314786	0.735585	0.605857	0.338481	0.501904	0.428803	0.487569
A6NIT8	HNRNPL heterogeneous nuclear ribonucleoprotein L	1.34351	0.968554	0.877259	1.50808	1.0957		1.15862	0.262467	1.25256	0.853696	0.377854	0.205226	0.485338		0.634934	0.419056	0.411484	0.177799	0.417995	0.319738	0.524734		0.37035	0.12984		0.765288	1.03212	1.15801	0.65143		0.938432	0.909056	0.203118	0.926912	0.886886	0.428631	0.152395		0.483235	0.575612	0.327701	0.299123	0.183249	0.462537	0.229481		0.506587	0.336195
P52272	HNRNPM Heterogeneous nuclear ribonucleoprotein M	0.982936	0.600304			2.30379		1.29568	0.893766	0.293616	0.898765			1.00509		0.732491	0.383777	0.366756	0.181687			0.744954		0.431132	0.287099		1.0461	1.6652			0.462375		1.05789	0.601501	0.296961	1.50638			0.515572		0.77297	0.644487	0.364419	0.302127			0.351721		0.339422
O43390	HNRNPR Heterogeneous nuclear ribonucleoprotein R	0.940899	2.25042	1.77847	0.577354	1.35975		1.38138	0.662166	1.48381	3.12057	1.02617	4.43465	1.56459		2.32595	1.41918	1.2029	1.32278	2.00041	1.86117	1.25865		1.52918	0.37233		1.09279		0.899231	0.565395	0.783446	0.536971	0.775567	0.232963	1.56791		1.00316	0.555388	1.32763	1.56346	1.20351	0.429522	1.24865		1.01328	1.05815	1.01111	1.15661	1.09756
Q00839	HNRNPU Heterogeneous nuclear ribonucleoprotein U	0.784545	1.06759	1.8753	1.29701	1.08841	0.930092	1.17382	0.383866	0.681205	0.793169	0.386223	0.30805	0.520717	0.311031	0.500066	0.202342	0.653161	0.422882	0.542146	0.35515	0.407682	0.251703	0.438788	0.141319		1.31046	0.936422	0.541778	0.757277	0.978616	1.13735	0.94365	0.271875	0.851964	0.86052	0.204983	0.265348	0.487879	0.360508	0.505201	0.288234	0.816168	0.384319	0.280651	0.295866	0.35908	0.307143	0.407205
Q5SSJ5	HP1BP3 Heterochromatin protein 1-binding protein 3	0.989595	2.41408	0.774697	1.615	0.367741	0.0241896	1.03088	0.868904	2.19972	3.84101	1.25783	5.48764	2.90222	4.90863	3.43284	1.61861	2.25855	2.81929	1.37674	4.58878	2.66413	4.63259	3.05668	1.30388		1.03899	0.414106	1.31127	0.608205	2.89643		1.2538	0.983562	2.20986	1.52497	1.61575	3.80521	6.86797		3.20475	2.24255	2.22892	1.11916	1.72489	3.07559	5.53915		2.73754
Q99714	HSD17B10 3-hydroxyacyl-CoA dehydrogenase type-2			0.297888		0.0235128	2.82777	1.04972	1.54593			0.632449		1.32686	1.29637	1.08523	0.392413			0.415636		0.891775	1.02307	0.776828	0.319616					3.37588		0.374043	1.87496	2.12262				2.04366		0.519631	1.28164	1.07765				1.31262		0.414585	0.863602
Q53GQ0	HSD17B12 Estradiol 17-beta-dehydrogenase 12			0.258692	1.42591			0.8423	0.825346			0.633482	1.04519			0.839334	0.291119			0.617075	1.17723			0.897151	0.396088				3.92638	0.688837			2.30761	2.28929			2.4367	0.820842			1.62877	1.14259			2.31536	0.893652			1.6045
D3DR22	HSD17B12 Hydroxysteroid (17-beta) dehydrogenase 12					1.1881	0.0241896	0.606146	0.823011					0.455698	2.72932	1.59251	1.6077					0.605972	5.69067	3.14832	3.59542						0.896616	43.7273	22.312	30.2859					0.451547	6.38407	3.41781	4.19492					0.558491	10.3408	5.44966
P51659	HSD17B4 Peroxisomal multifunctional enzyme type 2					1.25817	1.26899	1.26358	0.00764899					1.41764	1.05781	1.23772	0.254438					1.27863	1.01674	1.14769	0.185183						0.846645	0.833574	0.84011	0.00924287					1.31742	0.945372	1.13139	0.263075					1.10844	0.920427	1.01443
Q6YN16	HSDL2 Hydroxysteroid dehydrogenase-like protein 2	3.21823						3.21823	N/A	3.38728						3.38728	N/A	2.21909						2.21909	N/A		0.3195						0.3195	N/A	1.04644						1.04644	N/A	0.673437						0.673437
P07900	HSP90AA1 Heat shock protein HSP 90-alpha	0.812847	0.532929	0.819046		1.2309	0.481858	0.775515	0.298221	0.512163	0.556648	0.228402		0.619243	0.407746	0.46484	0.153029	0.407557	0.279834	0.174144		0.842168	0.589191	0.458579	0.264413		1.26496	1.87596		1.22777	0.865356	2.19533	1.48587	0.537577	0.626676	1.05857		0.268404	0.62156	1.19847	0.754736	0.374122	0.497416	0.528233		0.2	0.738376	1.55133	0.703071
P08238	HSP90AB1 Heat shock protein HSP 90-beta	0.633463	0.68821	1.11345	0.673284	0.780861	0.490808	0.730013	0.210293	0.186706	0.188259	0.155702	0.284701	0.161578	0.168567	0.190919	0.0477925	0.150657	0.152526	0.197107	0.142612	0.229277	0.219178	0.181893	0.0380736		1.62299	1.45252	0.912387	1.459	1.3642	2.1551	1.49437	0.40293	0.285413	0.276789	0.140383	0.473518	0.233326	0.397989	0.301236	0.118639	0.225213	0.220532	0.17181	0.229262	0.298558	0.527703	0.278846
P14625	HSP90B1 Endoplasmin	0.874584	0.747344	0.762358	0.765953	0.678815	0.709966	0.756503	0.0668604	0.870468	0.754414	1.20075	0.997443	0.656699	0.656217	0.855999	0.21402	0.709867	0.65425	1.23726	0.966937	0.659464	0.585392	0.802194	0.250681		1.17565	1.33767	1.33254	1.28249	1.56907	1.49005	1.36458	0.142647	0.987537	1.03604	1.61833	1.4582	1.02984	0.952586	1.18042	0.283395	0.788607	0.868371	1.6165	1.36088	0.984718	0.859913	1.07983
P08107	HSPA1A/1B Heat shock 70 kDa protein 1A/1B	1.24875	1.04677	0.964143	0.871951	1.32683	1.18795	1.10773	0.175643	3.45693	2.36187	2.1156	1.94926	1.79581	1.73182	2.23521	0.640498	2.71721	2.07515	2.41785	2.18362	2.72197	2.68591	2.46695	0.286983		0.823392	0.955091	1.0536	1.1265	0.802791	0.890463	0.941973	0.128661	2.90859	2.23421	2.16723	2.47847	1.33403	1.44459	2.09452	0.605919	2.18377	2.02198	2.43762	2.62159	1.89758	2.32498	2.24792
P54652	HSPA2 Heat shock-related 70 kDa protein 2			2.20171		3.01811		2.60991	0.577278			1.28505		1.56915		1.4271	0.20089			1.0505		1.19452		1.12251	0.101839				0.461442			0.340636	0.401039	0.0854227			0.580852			0.567128	0.57399	0.00970393			0.463213			0.418618	0.440915
P11021	HSPA5 78 kDa glucose-regulated protein	0.786487	0.742284	0.953328	1.01482	0.899836	0.77044	0.861199	0.110941	0.563759	0.501491	0.821098	0.664821	0.441029	0.454939	0.574523	0.145961	0.581489	0.511876	0.909979	0.769602	0.426371	0.405636	0.600826	0.20044		1.30735	1.34672	1.06564	0.967863	1.18394	1.37291	1.2074	0.164206	0.712117	0.684699	0.859767	0.743959	0.530553	0.662692	0.698964	0.107644	0.707808	0.687023	0.935086	0.837436	0.477976	0.578352	0.703947
P11142	HSPA8 Heat shock cognate 71 kDa protein	0.691038	0.695584	0.929375	1.07657	0.534917	0.87881	0.80105	0.196204	0.574372	0.445173	0.34639	0.349144	0.275351	0.351616	0.390341	0.105096	0.345132	0.32028	0.376065	0.399943	0.314974	0.412163	0.361426	0.0409593		1.48804	1.4371	1.09307	0.912446	1.99135	1.20368	1.35428	0.378611	0.825816	0.648939	0.370386	0.364288	0.554505	0.453537	0.536245	0.179334	0.482574	0.452995	0.394064	0.4034	0.605943	0.537475	0.479409
P38646	HSPA9 Stress-70 protein, mitochondrial	0.690205	0.623293	0.971837	0.616492	0.775688	1.0895	0.794503	0.195297	1.03029	1.23914	0.748371	0.497643	1.0063	1.10669	0.938073	0.269146	0.490269	0.609294	0.75136	0.572246	0.64597	0.894067	0.660534	0.143115		1.48974	1.6038	1.04535	1.59339	1.37349	0.970921	1.34611	0.275737	1.4792	1.96596	0.778464	0.881252	1.45743	1.19306	1.29256	0.437916	0.708128	0.954682	0.759059	0.982093	0.849636	0.992172	0.874295
P04792	HSPB1 Heat shock protein beta-1	1.18688	1.14581	1.41569	1.36848	1.03033	1.80334	1.32509	0.274568	4.87984	4.58955	3.6053	2.83171	2.15441	2.45918	3.42	1.13175	3.69456	3.41632	4.96748	3.85216	3.39679	3.83587	3.86053	0.577225		0.86623	0.872533	0.717565	0.717793	1.03384	0.586558	0.799087	0.157121	4.11081	3.95505	2.72172	2.30244	1.79042	1.13987	2.67005	1.18153	2.98402	2.80475	3.63192	3.02954	3.27152	2.24016	2.99365
P10809	HSPD1 60 kDa heat shock protein, mitochondrial	0.905105	0.589171	0.820716	1.0329	1.28662	0.811805	0.90772	0.235578	0.753486	0.590395	0.605646	0.617523	0.682569	0.67292	0.653757	0.0612953	0.835173	0.776913	0.671906	0.594315	0.596317	0.627674	0.683717	0.100535		1.13607	1.69666	1.23779	0.950961	0.827844	1.30307	1.19207	0.304289	0.835087	0.965731	0.745565	0.673469	0.535969	0.748889	0.750785	0.145233	0.91241	1.26716	0.808378	0.625394	0.429715	0.694708	0.789627
P61604	HSPE1 10 kDa heat shock protein, mitochondrial	0.787042	0.67274	0.603978	0.833806	0.924054	0.583938	0.73426	0.1357	1.0495	0.877791	1.14773	1.23747	1.46423	1.45845	1.20586	0.23109	1.95735	1.55923	1.192	1.14676	0.897384	0.903977	1.27612	0.412302		1.30653	1.48584	1.68202	1.17817	1.15281	1.81149	1.43614	0.271085	1.29588	1.16125	1.91286	1.62584	1.91026	2.78377	1.78164	0.580196	2.61647	2.06659	1.98877	1.42284	1.13336	1.74025	1.82805
Q9Y4L1	HYOU1 Hypoxia up-regulated protein 1	0.568396	0.61722	1.24505				0.810221	0.37736	0.462581	0.307426	1.11296				0.627655	0.427383	0.710351	0.718079	0.968589				0.799006	0.146914		1.80872	1.61964	0.815956				1.41477	0.527137	0.794504	0.503574	0.889616				0.729231	0.201128	1.24048	1.12022	0.755228				1.03864
O75874	IDH1 Isocitrate dehydrogenase [NADP] cytoplasmic					0.882201		0.882201	N/A					0.515983		0.515983	N/A					0.592042		0.592042	N/A						1.20749		1.20749	N/A					0.691229		0.691229	N/A					0.730017		0.730017
P50213	IDH3A Isocitrate dehydrogenase [NAD] subunit alpha, mitochondrial			0.72846	0.803885	0.202445		0.578264	0.327646			0.698554	0.604937	1.15657		0.82002	0.295195			0.835123	0.499622	1.62806		0.987603	0.579467				1.39468	1.22195			1.30832	0.122139			0.954397	0.842688			0.898542	0.0789903			1.11298	0.672688			0.892834
obsolete	IGF2R 274 kDa protein					4.12979	0.0241896	2.07699	2.9031					0.932215	0.97594	0.954078	0.0309185					0.720565	0.844277	0.782421	0.0874776						0.257917	43.7273	21.9926	30.7375					0.443579	6.38407	3.41382	4.20056					0.575708	10.3408	5.45827
P01876	IGHA1 Ig alpha-1 chain C region	1.37916	0.576737	0.0108151	0.22802			0.548684	0.600724	0.725287	0.975549	0.902431	0.719902			0.830792	0.128471	4.5581	1.93021	2.62162	1.11274			2.55567	1.47052		0.7455	1.73345	4.35214				2.27703	1.86375	0.513644	1.68685	3.36804				1.85618	1.43471	3.30247	2.92761	5.46559				3.89856
obsolete	IGHV4-31 32 kDa protein			0.342092				0.342092	N/A			0.951639				0.951639	N/A			0.921677				0.921677	N/A				2.96963				2.96963	N/A			2.70229				2.70229	N/A			2.60425				2.60425
P01591	IGJ Immunoglobulin J chain	0.920366	0.987205					0.953786	0.0472623	0.240548	0.47609					0.358319	0.166553	1.33773	1.42179					1.37976	0.0594395		1.11718	1.01262					1.0649	0.0739322	0.259875	0.48529					0.372582	0.159392	1.4195	1.4376					1.42855
Q6GMX0	IGKV1-39 Putative uncharacterized protein	1.17772		1.83973	0.6808			1.23275	0.581423	2.38162		2.03001	2.27754			2.22972	0.18062	3.15982		4.07652	2.3922			3.20951	0.843259			0.814521	0.552135	1.44293			0.936528	0.457758		1.82913	1.09812	3.74645			2.22457	1.36773		2.43875	2.15108	3.80353			2.79779
P0CG05	IGLC2 Ig lambda-2 chain C regions	0.303968		0.968571	0.746313			0.672951	0.338321	4.70786		5.28087	1.42715			3.80529	2.07936	6.37899		5.58049	1.12259			4.36069	2.83256				1.04885	1.31616			1.1825	0.18902			5.42604	1.67596			3.551	2.65171			5.59329	1.41335			3.50332
Q12905	ILF2 Interleukin enhancer-binding factor 2	1.8775	0.932698	0.822167				1.21079	0.580026	1.74822	0.830109	0.496504				1.02494	0.648203	1.62175	0.664321	0.638714				0.974928	0.56031		0.547619	1.07181		1.22306			0.947495	0.354465	0.925746	0.895574		0.581273			0.800864	0.190769	0.843568	0.710997		0.730838			0.761801
Q12906	ILF3 Interleukin enhancer-binding factor 3	1.49098	1.17415	0.545329	1.05991	1.50811		1.1557	0.39328	0.744035	1.19625	0.38037	0.491194	0.745992		0.711568	0.314409	0.429636	0.927981	0.396115	0.421419	0.953198		0.62567	0.287884		0.689619	0.851375	1.86284	0.926716	0.706383	1.03529	1.01204	0.437008	0.4961	1.05099	0.694146	0.518966	0.713728	0.725811	0.699957	0.199214	0.281416	0.824935	0.705137	0.430354	0.675026	0.639539	0.592735
Q59GP4	ILVBL IlvB (Bacterial acetolactate synthase)-like isoform 1 variant (Fragment)					0.0874677	1.02177	0.554619	0.660652					1.6564	0.50889	1.08264	0.81141					2.8729	0.460338	1.66662	1.70594						12.1755		12.1755	N/A					6.91644		6.91644	N/A					10.6347		10.6347
Q16891	IMMT mitochondrial inner membrane protein	2.1361				0.809782		1.47294	0.937848	0.519833				0.408361		0.464097	0.0788224	1.03221				0.432072		0.73214	0.424361			0.449093				1.26984	0.859467	0.580357		0.220118				0.550166	0.385142	0.233379		0.439237				0.564434	0.501835
O00410	IPO5 Importin-5	0.720172						0.720172	N/A	0.240006						0.240006	N/A	0.156234						0.156234	N/A		1.42786						1.42786	N/A	0.331326						0.331326	N/A	0.211874						0.211874
P46940	IQGAP1 Ras GTPase-activating-like protein IQGAP1	1.14664	1.17646	0.656093	1.82367	0.632025	1.31906	1.12566	0.445378	0.911373	0.491984	0.766778	0.871181	0.694679	0.634637	0.728439	0.155666	0.958374	0.626979	0.711476	1.15338	0.878098	0.874094	0.867067	0.185652		0.89669	0.849784	1.54836	0.538656	1.68568	0.801915	1.05351	0.455847	0.787787	0.423618	1.06464	0.534947	1.13435	0.513253	0.7431	0.302222	0.815928	0.530078	1.06096	0.684573	1.41864	0.701853	0.868672
P17301	ITGA2 Integrin alpha-2					1.31249	1.32366	1.31807	0.00789928					1.24554	0.700072	0.972809	0.385708					1.13537	0.676766	0.906069	0.324284						0.827844	0.783375	0.805609	0.0314444					0.594793	1.03522	0.815007	0.311429					0.52379	0.914998	0.719394
P23229	ITGA6 Integrin alpha-6			1.34122		3.00565		2.17343	1.17693			1.43834		0.867155		1.15275	0.403892			1.14557		0.951749		1.04866	0.137054					0.749796	0.354415		0.552105	0.279577				1.03228	0.340967		0.686622	0.48883				0.803525	0.344457		0.573991
P05556	ITGB1 Integrin beta-1	1.10128	1.05068	0.716702	0.9442	0.922408	0.990808	0.954345	0.134011	1.13945	1.02802	1.83037	0.890282	0.998266	0.6704	1.0928	0.394652	1.17791	0.855674	1.32937	0.961154	0.666889	0.509583	0.916764	0.30737		0.933598	0.951565	1.4175	1.04032	1.1549	1.06756	1.09424	0.177738	1.00092	0.996541	2.54164	0.975766	1.57597	0.802483	1.31555	0.655832	1.03978	0.868799	1.80067	1.08978	0.987653	0.599562	1.06437
P16144	ITGB4 Integrin beta-4			0.465631		3.88338	3.27262	2.54054	1.82269			0.884342		1.10559	1.0265	1.00548	0.11211			1.43431		1.12117	0.715315	1.09027	0.360494					2.15975	0.274317	0.323232	0.9191	1.07471				1.82822	0.462779	0.635412	0.97547	0.743528				2.89796	0.373511	0.510972	1.26081
obsolete	IVD Protein					0.349636		0.349636	N/A					1.10564		1.10564	N/A					0.983794		0.983794	N/A							2.94114	2.94114	N/A						3.45013	3.45013	N/A						2.97666	2.97666
P14923	JUP Junction plakoglobin					7.14249		7.14249	N/A					1.25739		1.25739	N/A					2.16379		2.16379	N/A						0.149141		0.149141	N/A					1.52853		1.52853	N/A					3.45112		3.45112
Q06136	KDSR 3-ketodihydrosphingosine reductase			0.785077		0.666118		0.725598	0.0841161			0.86146		1.15783		1.00965	0.209569			1.21928		1.11491		1.16709	0.0737942				1.29405		1.59937		1.44671	0.215896			1.09206		2.05448		1.57327	0.680537			1.50772		1.82091		1.66432
O60938	KERA Keratocan					235.128		235.128	N/A					13.7606		13.7606	N/A					22.9874		22.9874	N/A						0.00453042		0.00453042	N/A					2.07409		2.07409	N/A					0.756753		0.756753
B4DDX2	KHDRBS1 KH domain-containing, RNA-binding, signaltransduction-associated protein 1	1.62888				1.56266	1.31519	1.50225	0.165344	0.543074				0.453867	0.465675	0.487539	0.048456	0.941928				0.494414	0.334301	0.590214	0.314938			0.588903			0.681693	0.804233	0.691609	0.108007		0.301589			0.336008	0.341394	0.32633	0.0215954		0.525642			0.334461	0.270041	0.376714
Q92945	KHSRP Far upstream element-binding protein 2					0.956972	1.33285	1.14491	0.265785					0.409668	0.481274	0.445471	0.050633					0.40451	0.359753	0.382132	0.0316481						1.11308	0.793563	0.953321	0.225932					0.505903	0.409276	0.45759	0.0683257					0.45979	0.309284	0.384537
O94874	KIAA0776 E3 UFM1-protein ligase 1					0.958853		0.958853	N/A					0.321917		0.321917	N/A					0.24454		0.24454	N/A						1.11095		1.11095	N/A					0.396769		0.396769	N/A					0.277427		0.277427
P33176	KIF5B Kinesin-1 heavy chain			6.57698				6.57698	N/A			4.00358				4.00358	N/A			3.14779				3.14779	N/A					0.152952			0.152952	N/A				0.585944			0.585944	N/A				0.450257			0.450257
obsolete	KPNA4 19 kDa protein					1.18105	0.0241896	0.60262	0.818023					0.805934	1.13321	0.969574	0.231422					1.10188	1.11927	1.11058	0.0122964						0.901871	43.7273	22.3146	30.2822					0.806381	6.38407	3.59522	3.94402					1.01477	10.3408	5.6778
Q14974	KPNB1 Importin subunit beta-1	1.18854	1.27709	0.746534		1.59511	2.13933	1.38932	0.517433	0.971336	0.803402	0.307352		0.474921	0.574229	0.626248	0.263519	0.907586	0.483985	0.332354		0.843157	0.545294	0.622475	0.244589		0.865118	0.782783	1.36081		0.667829	0.494468	0.834202	0.325583	0.812547	0.633028	0.409712		0.264893	0.304271	0.48489	0.232367	0.745804	0.378297	0.432212		0.492609	0.292108	0.468206
P04264	KRT1 Keratin, type II cytoskeletal 1	0.483907	0.417986					0.450947	0.0466128	1.67098	1.54279					1.60689	0.0906419	0.257611	0.231665					0.244638	0.018347		2.12481	2.39198					2.2584	0.188917	3.41652	3.73721					3.57686	0.22676	0.52037	0.557351					0.538861
P12035	KRT3 keratin, type II cytoskeletal 3	0.475999	1.32784	0.632141	0.62025		0.0241896	0.616084	0.468197	5.12984	9.82567	5.93609	6.64052		3.07241	6.12091	2.465	0.378678	0.288663	0.488711	0.638556		1.14407	0.587735	0.337284		2.16031	0.752844	1.607	1.58369			1.52596	0.580233	11.1785	14.2639	8.02393	10.2227			10.9223	2.58985	0.822557	0.188114	0.649509	1.14931			0.702372
P19013	KRT4 keratin, type II cytoskeletal 4	0.631521		1.54395				1.08774	0.645185	0.806786		2.93368				1.87023	1.50394	0.831076		2.20664				1.51886	0.972669		1.62826		0.657943				1.1431	0.686115	1.27017		1.891				1.58059	0.438991	1.28534		1.38748				1.33641
P13647	KRT5 Keratin, type II cytoskeletal 5	1.12209	1.17776	1.13653	1.14251	1.66518	2.40397	1.44134	0.515821	1.73582	1.74948	6.32171	4.52015	0.483178	0.40821	2.53642	2.37777	0.199795	0.197428	0.913638	0.741688	0.625167	0.561971	0.539948	0.290212		0.916256	0.848816	0.893912	0.859799	0.639696	0.439984	0.766411	0.18806	1.5482	1.48057	4.60262	4.25509	0.332985	0.188317	2.06796	1.91658	0.177483	0.158846	0.759124	0.676462	0.408584	0.270444	0.408491
P08729	KRT7 Keratin, type II cytoskeletal 7	3.65927	3.14538	1.55259	1.07856	1.77828	5.95356	2.86127	1.80795	0.253486	0.192178	0.201679	0.0878586	0.0191273	0.0420975	0.132738	0.0959201	0.26003	0.208093	0.139219	0.0601181	0.0571698	0.086724	0.135226	0.0836516		0.280961	0.317857	0.654304	0.910783	0.599012	0.177664	0.490097	0.278145	0.0713949	0.0705105	0.156216	0.102768	0.0127124	0.00801839	0.0702699	0.0559146	0.0690622	0.0654885	0.0933573	0.0625175	0.0349775	0.0166901	0.0570155
P05787	KRT8 Keratin, type II cytoskeletal 8	1.79731	1.69392	1.16593	1.05233	1.1392	1.07983	1.32142	0.332683	0.195538	0.0727198	0.0515387	0.0760507	0.0321449	0.0604351	0.0814045	0.0581182	0.126672	0.104519	0.047658	0.0608129	0.0374695	0.0559679	0.0721832	0.0352515		0.572076	0.590147	0.871379	0.933504	0.935034	0.979623	0.813627	0.183461	0.105038	0.0428316	0.0403793	0.0793762	0.0341949	0.0622574	0.0606796	0.0273928	0.0692224	0.0619652	0.0409484	0.0623616	0.035573	0.060225	0.0550493
P35527	KRT9 Keratin, type I cytoskeletal 9	0.734739	0.849852					0.792296	0.0813974	1.58351	1.1056					1.34456	0.337935	0.377767	0.171993					0.27488	0.145504		1.39947	1.17635					1.28791	0.157768	1.85238	1.08276					1.46757	0.544204	0.462044	0.104189					0.283116
Q99456	KRT12 Keratin, type I cytoskeletal 12	1.05314	0.941662	0.712637	0.883579	1.2276	2.51838	1.22283	0.657529	6.75992	7.99163	7.49311	5.90723	1.7803	3.91943	5.64194	2.37266	0.578786	0.413189	0.860107	0.715696	2.4754	3.13125	1.36241	1.14483		0.976361	1.06157	1.42547	1.11181	0.867666	0.420001	0.977147	0.331257	5.09624	10.3345	9.26033	5.87022	1.71373	1.76406	5.67319	3.63114	0.465869	0.509889	1.12724	0.728529	2.19323	1.42477	1.07492
P02533	KRT14 Keratin, type I cytoskeletal 14			1.35095	1.58147			1.46621	0.163002			1.35224	0.974383			1.16331	0.267188			0.695663	0.276989			0.486326	0.296047				0.751995	0.621089			0.686542	0.0925641			0.996156	0.689976			0.843066	0.216502			0.499912	0.18958			0.344746
Q04695	KRT17 Keratin, type I cytoskeletal 17	2.31049	2.09846	7.5777	2.57558			3.64056	2.63201	0.0395104	0.0693814	1.75822	0.0245497			0.472916	0.857074	0.00284527	0.0655033	1.50012	0.107015			0.418871	0.722103		0.444973	0.476405	0.13408	0.38141			0.359217	0.155206	0.0169882	0.0384373	0.23091	0.0106772			0.0742532	0.105112	0.00200296	0.0330891	0.192187	0.0449852			0.0680661
P05783	KRT18 Keratin, type I cytoskeletal 18	1.16842	1.46086					1.31464	0.20678	0.402541	0.239279					0.32091	0.115444	0.167644	0.187762					0.177703	0.0142257		0.87994	0.684322					0.782131	0.138323	0.352922	0.162336					0.257629	0.134765	0.141169	0.127137					0.134153
P08727	KRT19 Keratin, type I cytoskeletal 19	2.85877	2.84913	1.79161		3.89067	4.44751	3.16754	1.03092	0.263403	0.162204	0.216987		0.0812016	0.0767428	0.160108	0.0822882	0.299294	0.291228	0.371564		0.151786	0.102222	0.243219	0.111984		0.359669	0.350908	0.56697		0.273773	0.237833	0.357831	0.127726	0.100597	0.0578832	0.152839		0.0240969	0.021393	0.0713617	0.0556904	0.104595	0.104841	0.207157		0.0423473	0.0264415	0.0970763
Q86UP2	KTN1 Kinectin					2.31108	0.854378	1.58273	1.03004					1.34847	0.686312	1.01739	0.46822					1.0697	0.847158	0.958428	0.15736						0.460925		0.460925	N/A					0.689555		0.689555	N/A					0.503467		0.503467
obsolete	LAMB1 200 kDa protein	0.610849						0.610849	N/A	0.83669						0.83669	N/A	0.717635						0.717635	N/A		1.68332						1.68332	N/A	1.36189						1.36189	N/A	1.14744						1.14744
P11279	LAMP1 Lysosome-associated membrane glycoprotein 1	1.40594	1.4918	0.677941	0.759146	1.48342	1.72013	1.2564	0.430402	1.68244	1.244	1.08981	1.44265	0.849871	1.59592	1.31745	0.31695	1.4736	1.3982	1.1687	1.57096	1.17381	0.976316	1.2936	0.224002		0.731344	0.670147	1.49853	1.29399	0.718117	1.23788	1.025	0.360066	1.18124	0.84855	1.42678	2.17466	0.52982	0.789773	1.15847	0.588617	1.01136	0.97955	1.57011	2.26401	0.714236	0.955017	1.24905
P13473	LAMP2 Lysosome-associated membrane glycoprotein 2	1.71129	0.95612	1.03382	0.491066	0.0319774	2.62119	1.14091	0.918064	1.70848	1.71109	1.67851	1.42248	1.32653	2.91319	1.79338	0.572131	2.57856	1.24308	1.79514	1.68459	0.887522	2.3314	1.75338	0.637435		0.600832	1.04553	0.982646	2.00029		0.614937	1.04885	0.569787	0.962943	1.80059	1.63376	2.32137		1.10047	1.56383	0.550133	1.3947	1.29773	1.7783	3.30289		0.64592	1.68391
P28838	LAP3 Cytosol aminopeptidase					0.372913	1.00847	0.69069	0.449404					3.26996	2.01865	2.6443	0.884807					3.49186	2.48992	2.99089	0.708484						2.85684	0.403516	1.63018	1.73476					6.91644	1.25974	4.08809	3.9999					10.1868	1.0192	5.60298
P31025	LCN1 Lipocalin-1			1.20266				1.20266	N/A			1.23428				1.23428	N/A			0.983103				0.983103	N/A					0.836247			0.836247	N/A				0.987918			0.987918	N/A				0.769053			0.769053
P80188	LCN2 Neutrophil gelatinase-associated lipocalin	1.42814	2.70281					2.06547	0.901334	0.271537	0.200016					0.235776	0.0505732	0.909378	1.83552					1.37245	0.654884		0.720005	0.369853					0.544929	0.247595	0.189035	0.0744501					0.131743	0.0810241	0.6219	0.677908					0.649904
B7Z5E3	LDHA L-lactate dehydrogenase A chain	0.866953	0.884552	1.3643	1.62216	1.11521	0.836962	1.11502	0.319783	2.15781	2.01787	2.36424	2.14823	1.7949	0.283797	1.79447	0.763392	1.4283	1.33018	2.11922	2.20028	2.40095	0.595237	1.67903	0.684952		1.18588	1.1301	0.744577	0.605572	0.955239	1.04889	0.945042	0.227403	2.4332	2.25391	1.72923	1.47707	1.80032	2.12519	1.96982	0.360275	1.57852	1.42643	1.52559	1.45391	2.6463	2.91987	1.9251
P07195	LDHB L-lactate dehydrogenase B chain	0.600444	0.778429	0.974595	1.05481	0.95227		0.872109	0.182267	0.618686	0.678283	0.352296	0.333667	0.351199		0.466826	0.167327	0.417117	0.359728	0.362249	0.387948	0.672383		0.439885	0.132026		1.71252	1.28415	1.04241	0.931288	1.11874	1.26376	1.22548	0.273341	1.01507	0.886836	0.362833	0.354699	0.384969	0.362277	0.561114	0.304847	0.68932	0.468747	0.366572	0.398503	0.736196	0.770092	0.571572
P09382	LGALS1 Galectin-1	1.274	1.56467			0.233953		1.02421	0.699641	0.0790982	0.137456			0.115424		0.11066	0.0294694	0.0954874	0.178258			0.0431474		0.105631	0.0681238		0.807088	0.638894				4.39687	1.94762	2.12278	0.0728939	0.106978				0.538477	0.23945	0.259525	0.0710852	0.114684				0.195204	0.126991
P17931	LGALS3 Galectin-3	1.25305	0.89207	1.02301	1.40882	1.23278	0.924045	1.1223	0.206671	3.46785	2.69579	0.394009	1.07445	1.76703	1.39889	1.79967	1.11798	1.98367	1.67444	0.580369	1.18969	1.50641	1.26222	1.36613	0.480715		0.820576	1.12062	0.993002	0.697288	0.864042	1.14482	0.940059	0.176821	2.78268	2.38927	0.383313	0.854067	1.97478	1.566	1.65835	0.914288	1.70643	1.42363	0.550744	0.914085	1.55617	1.52552	1.27943
P47929	LGALS7 Galectin-7	0.368896		1.19736	0.353588	1.13614	1.12796	0.836789	0.434974	3.78889		2.54667	1.33605	1.77204	2.05203	2.29913	0.941684	4.63566		1.92656	0.993788	2.33095	2.35895	2.44918	1.34109		2.78738		0.848426	2.77807	0.937525	0.937732	1.65783	1.02754	10.2116		2.11672	4.23139	1.67298	2.38121	4.12279	3.54065	12.2733		1.56206	3.04224	2.00029	2.75249	4.32608
P49257	LMAN1 Protein ERGIC-53	1.10918	1.24066	0.874356	0.45831	1.05432		0.947364	0.303377	2.17354	1.11301	1.88779	0.743229	1.16887		1.41729	0.592016	1.53975	1.22987	1.89207	0.636798	0.799435		1.21959	0.517449		0.927002	0.805808	1.16193	2.1434		0.975207	1.20267	0.541264	1.94826	0.902746	2.16534	1.84202		1.14693	1.60106	0.545641	1.35577	0.989579	2.11606	1.53361		0.637678	1.32654
B4DSH3	LMAN2L VIP36-like protein					0.0235128		0.0235128	N/A					2.10311		2.10311	N/A					1.79111		1.79111	N/A							43.7273	43.7273	N/A						6.38407	6.38407	N/A						10.3408	10.3408
P02545	LMNA Prelamin-A/C	1.59822	1.69103	1.54489	1.5563	1.423	1.57547	1.56482	0.0868814	1.57259	1.69687	1.64574	1.29542	1.06212	1.12689	1.39994	0.274954	1.57677	1.5106	2.03885	1.71214	1.20728	1.11301	1.52644	0.338415		0.643298	0.591184	0.657523	0.631203	0.748562	0.671345	0.657186	0.0524868	0.971437	1.00164	1.0568	0.943804	0.762323	0.74421	0.913369	0.129686	0.956596	0.899894	1.27343	1.2126	0.821444	0.745802	0.984961
P20700	LMNB1 Lamin-B1	0.943257	0.838864	0.932133	0.896554	0.591583	1.11418	0.886095	0.171164	2.41672	1.57335	1	1.2398	1.06646	1.71059	1.50115	0.528346	1.63817	1.49024	0.99728	1.42477	0.647809	0.849625	1.17465	0.397912		1.09012	1.1917	1.08985	1.0956	0.98369	1.73812	1.19818	0.272585	2.52003	1.89429	1.06391	1.57976	1.77465	1.69187	1.75408	0.472725	1.79498	1.78417	1.04351	1.73227	0.715118	0.922785	1.33214
Q03252	LMNB2 Lamin-B2	0.907325	1.79441	2.42912	1.07615	1.68775	2.68336	1.76302	0.7073	1.42609	2.16788	7.24313	0.900534	1.42782	2.22072	2.56436	2.34614	1.43123	1.55094	3.82814	1.21115	1.09032	2.11117	1.87049	1.02262		1.13318	0.557165	0.418195	0.912723	0.408418	0.609122	0.673134	0.290401	1.55836	1.2906	2.96744	0.942962	1.06509	0.925057	1.45825	0.777198	1.53928	0.966501	1.5299	1.21086	0.938638	0.678503	1.14395
obsolete	LOC100287514 hypothetical protein XP_002343754			0.590332				0.590332	N/A			0.0111235				0.0111235	N/A			0.0108073				0.0108073	N/A					1.70353			1.70353	N/A				0.0181231			0.0181231	N/A				0.0172204			0.0172204
obsolete	LOC100287880 hypothetical protein XP_002342432					1.12062	3.71529	2.41795	1.83471					2.31424	6.02053	4.16738	2.62074					1.61804	4.04848	2.83326	1.71858						0.950528	0.284709	0.617618	0.470805					2.44049	1.83681	2.13865	0.426869					1.57054	1.2487	1.40962
obsolete	LOC100291405 hypothetical protein XP_002347581	1.18493	1.18008					1.18251	0.00343363	0.602959	1.22767					0.915316	0.441739	0.74256	0.961381					0.85197	0.15473		0.867712	0.847088					0.8574	0.0145835	0.505871	1.04675					0.776309	0.382457	0.611986	0.813191					0.712588
obsolete	LOC100292021 similar to thioredoxin peroxidase	0.629023	1.3277			1.04797	0.0241896	0.757219	0.566787	0.501627	0.778291			0.413631	0.42167	0.528805	0.171002	0.271866	0.379466			0.50331	0.435585	0.397557	0.0979037		1.63448	0.752982			1.01654		1.13467	0.452467	0.792728	0.589843			0.466493		0.616355	0.164725	0.422065	0.285312			0.52245		0.409942
Q07954	LRP1 Prolow-density lipoprotein receptor-related protein 1	1.97669		0.305146	0.626347	2.00917	0.617562	1.10698	0.819119	0.761621		0.98742	1.04236	1.22796	1.20622	1.04512	0.189138	0.222131		0.893684	0.71024	0.884534	0.978346	0.737787	0.304289		0.520123		3.32918	1.56831	0.530195	1.71276	1.53211	1.15015	0.383067		3.22032	1.93685	0.69282	2.69029	1.78467	1.23096	0.109742		2.84315	1.33243	0.442498	2.27672	1.40091
obsolete	LRPAP1 Alpha-2-macroglobulin receptor-associated protein					4.75782		4.75782	N/A					2.23668		2.23668	N/A					2.17696		2.17696	N/A							0.2161	0.2161	N/A						0.5128	0.5128	N/A						0.483951	0.483951
P42704	LRPPRC Leucine-rich PPR motif-containing protein, mitochondrial					11.2267	0.671746	5.94921	7.46346					4.49123	0.679487	2.58536	2.69531					3.62229	0.498647	2.06047	2.20875						0.094867	1.57462	0.834744	1.04634					0.47278	1.14657	0.809676	0.476442					0.350966	0.850637	0.600801
P30533	LRRC59 Uncharacterized protein					0.993417		0.993417	N/A					0.615789		0.615789	N/A					0.60257		0.60257	N/A							1.03485	1.03485	N/A						0.676117	0.676117	N/A						0.641494	0.641494
Q6UXB3	LYPD2 Ly6/PLAUR domain-containing protein 2	0.492647	0.755296	0.370037	0.612734	0.655067	0.0241896	0.484995	0.262267	2.9928	3.02085	1.04563	0.637714	0.634572	0.583371	1.48582	1.18991	3.04777	2.77917	0.916069	0.757668	0.599812	0.485048	1.43092	1.16067		2.08709	1.3237	2.74542	1.60308	1.62638		1.87713	0.557286	6.0397	4.0247	2.81217	1.16546	1.145		3.03741	2.06909	6.04204	3.67328	2.40331	1.33845	0.99614		2.89064
P20645	M6PR Cation-dependent mannose-6-phosphate receptor	0.885128		0.638673				0.7619	0.17427	0.522932		0.763176				0.643054	0.169879	0.532294		0.678236				0.605265	0.103197			1.08384		1.57441			1.32912	0.346884		0.534435		1.15018			0.842309	0.435399		0.546651		0.998971			0.772811
Q969L2	MAL2 Protein MAL2	1.61459	1.30745	1.21362	1.52716	0.230426	0.856072	1.12489	0.512866	2.89425	2.9932	3.36787	4.17049	3.19057	2.12395	3.12339	0.667689	1.81722	1.81781	2.10725	3.15038	2.34288	1.82559	2.17686	0.521879		0.636851	0.764668	0.837089	0.643256		1.23543	0.823458	0.245284	1.7821	2.30371	2.76181	3.05813		2.812	2.54355	0.505426	1.09919	1.38792	1.68568	2.23288		2.44348	1.76983
P21397	MAOA Amine oxidase [flavin-containing] A	0.0202553	1.07309			0.854221	1.08273	0.757573	0.502744	0.665634	1.16591			0.988785	0.765208	0.896385	0.224823	0.944859	1.44272			0.959657	0.775452	1.03067	0.287128			0.931582			1.247	0.976825	1.0518	0.170552		1.09322			1.31399	0.753103	1.05343	0.28255		1.34202			1.28497	0.755501	1.1275
E7EVA0	MAP4 Microtubule-associated protein	0.880827	1.20032	1.84975				1.3103	0.493735	0.39828	0.397782	0.846125				0.547396	0.258708	0.202384	0.216409	0.473186				0.297327	0.15246		1.1672	0.832913		0.543644			0.847919	0.31205	0.449466	0.33351		0.440327			0.407768	0.064471	0.224372	0.179968		0.240649			0.214996
A8MXP9	MATR3 Matrin 3					0.322126	1.097	0.709563	0.547919					5.37368	2.24798	3.81083	2.21021					2.85888	1.25493	2.05691	1.13416						3.30567	0.964231	2.13495	1.65565					6.91644	2.32282	4.61963	3.24818					9.65052	1.31094	5.48073
D6RD78	MCTS1 Malignant T cell-amplified sequence 1					0.985188	0.0241896	0.504689	0.679528					1.00911	1.82653	1.41782	0.578002					0.918257	1.54254	1.2304	0.441437						45.3042	1.0436	23.1739	31.297					6.91644	1.11731	4.01688	4.1006					10.6347	0.985843	5.81026
P40925	MDH1 Malate dehydrogenase	0.808269	1.55541			1.39525	1.47339	1.30808	0.339564	0.581732	1.20474			0.772688	0.570156	0.782329	0.296524	0.808115	0.850733			1.11204	1.03274	0.950908	0.145012		1.27214	0.642697			0.763467	0.717871	0.849045	0.286428	0.715614	0.779353			0.626623	0.400945	0.630634	0.165441	0.976485	0.54598			0.829611	0.744354	0.774108
P40926	MDH2 Malate dehydrogenase, mitochondrial	0.844756	0.365792	0.944328	0.970788	1.75805	1.56967	1.07556	0.508956	0.634723	0.661155	0.65557	0.750256	0.871228	0.730767	0.717283	0.0880262	0.59452	0.808423	0.874886	0.888489	0.985265	0.830175	0.830293	0.130736		1.21715	2.73293	1.07572	1.01192	0.605944	0.673925	1.2196	0.778247	0.730326	1.81873	0.697487	0.854453	0.663536	0.568948	0.888913	0.464909	0.691543	2.2061	0.904439	0.983372	0.651438	0.654626	1.01525
obsolete	Membrane-associated progesterone receptor component 1			1.13254				1.13254	N/A			0.207718				0.207718	N/A			0.211525				0.211525	N/A				0.896991				0.896991	N/A			0.182542				0.182542	N/A			0.181306				0.181306
Q14696	MESDC2 LDLR chaperone MESD	0.900111	0.494326			1.14249		0.845642	0.327497	1.17632	1.15604			1.93795		1.42344	0.445697	0.916406	0.834911			1.94368		1.23167	0.617968		1.14237	2.02233				0.899908	1.35487	0.590616	1.29938	2.35321				1.8503	1.8343	0.5271	0.994352	1.68602				1.79941	1.49326
Q9H8H3	METTL7A Methyltransferase-like protein 7A					1.65225		1.65225	N/A					1.36577	13.6238	7.49478	8.66773					1.15546	21.8283	11.4919	14.6179						0.644679		0.644679	N/A					0.976851		0.976851	N/A					0.760656		0.760656
Q8TDB4	MGARP Protein MGARP	1.03635	1.09217	0.988241	1.25248	0.880085	1.10063	1.05833	0.124737	3.48846	4.27748	7.32944	4.01174	3.35582	2.79526	4.2097	1.61409	1.53079	2.00627	4.04306	2.61403	1.32748	1.51768	2.17322	1.02725		0.992073	0.915264	1.02799	0.784293	1.21035	0.961083	0.981842	0.140241	3.37177	3.87282	6.62021	4.47229	4.82383	2.56385	4.28746	1.39605	1.50389	1.83776	3.92007	2.95367	1.90537	1.45321	2.26233
D6RBB5	MGST2 Uncharacterized protein	0.965455						0.965455	N/A	5.82298						5.82298	N/A	4.64138						4.64138	N/A			0.993605					0.993605	N/A		5.45537					5.45537	N/A		4.36983					4.36983
P14174	MIF Macrophage migration inhibitory factor	0.865705	1.02827	0.863396	2.01085	0.577005	0.319545	0.944127	0.58009	1.70778	1.35047	1.28749	2.37076	1.74975	1.54716	1.6689	0.390473	2.13396	2.00368	0.893708	1.68553	2.58446	2.15771	1.90984	0.57592		1.18773	0.972239	1.17663	0.488503	1.84615	3.30928	1.49676	0.989646	1.95131	1.31187	1.52196	1.31649	3.73971	5.46005	2.55023	1.69432	2.41956	1.89784	1.06453	0.905569	5.15764	7.60549	3.1751
P08473	MME Neprilysin	0.0711709	0.618666					0.344918	0.387137	0.00774713	0.00725747					0.0075023	0.000346247	1.82265	2.07329					1.94797	0.177226		14.4359	1.61583					8.02587	9.06515	0.0055517	0.00505089					0.0053013	0.000354127	20.0296	2.97895					11.5043
Q13724	MOGS mannosyl-oligosaccharide glucosidase		0.168583	0.853306	0.00709019	0.0235128	0.538945	0.318287	0.367792		18.4583	0.687404	1.62922	0.448198	1.13016	4.47065	7.8323		4.41561	0.720527	1.29256	0.27162	1.01624	1.54331	1.64962					1.17859			1.17859	N/A				0.775464			0.775464	N/A				0.794385			0.794385
Q9UBG0	MRC2 C-type mannose receptor 2					0.27416	0.538945	0.406552	0.187232					3.49981	1.13016	2.31499	1.6756					3.75932	1.38073	2.57003	1.68192						3.8866	1.96279	2.9247	1.36034					6.91644	2.37715	4.64679	3.20977					10.6347	2.93604	6.78536
C9JQV1	MRPS35 Uncharacterized protein					0.0235128		0.0235128	N/A					2.55863		2.55863	N/A					2.16365		2.16365	N/A							43.7273	43.7273	N/A						6.38407	6.38407	N/A						10.3408	10.3408
obsolete	MSLN Uncharacterized protein			0.884663		77.7741	0.88268	26.5138	44.3927			2.04778		7.64236	1.83717	3.84244	3.29252			2.9158		7.47961	1.61977	4.00506	3.07803					1.13675	0.0136819	1.1983	0.782911	0.666882				2.21913	4.67058	5.5874	4.15904	1.74143				3.11047	3.4162	4.25078	3.59248
obsolete	MSN 68 kDa protein	0.53399						0.53399	N/A	0.182368						0.182368	N/A	0.271496						0.271496	N/A			1.79658					1.79658	N/A		0.308913					0.308913	N/A		0.462167					0.462167
P00403	MT-CO2 Cytochrome c oxidase subunit 2	1.51276	1.51652	1.06642	0.854651	0.962145	1.41679	1.22155	0.295264	2.03765	1.64984	1.79287	1.50756	1.18347	1.54566	1.61951	0.287726	2.994	2.23281	1.86754	1.56154	1.34051	1.54078	1.92286	0.610267		0.679688	0.659222	0.952555	1.14935	1.10705	0.7466	0.882412	0.217255	1.34357	1.09822	1.69136	1.95761	1.40398	0.966439	1.41019	0.368087	1.9739	1.51729	1.72144	1.96122	1.48435	1.0999	1.62635
obsolete	MUC15 mucin-15	0.865844						0.865844	N/A	1.7211						1.7211	N/A	1.29508						1.29508	N/A		1.18758						1.18758	N/A	1.97641						1.97641	N/A	1.4609						1.4609
Q8WXI7	MUC16 Mucin 16	0.0138735				0.964496		0.489185	0.672192	7.44701				8.84555		8.14628	0.988918	3.47533				4.04664		3.76099	0.403977							1.06603	1.06603	N/A						6.38407	6.38407	N/A						4.43792	4.43792
Q14764	MVP Major vault protein	1.1429	0.972024	0.481092	0.971994	2.32236		1.17807	0.68581	1.2813	1.00538	0.51597	0.819257	0.60434		0.845249	0.309402	0.967479	1.14531	0.904058	1.24248	1.06738		1.06534	0.13543		0.899654	1.02845	2.11155	1.01053	0.458705		1.10178	0.609863	1.11201	0.991945	1.06729	0.93534	0.307553		0.882827	0.328692	0.85809	1.168	1.82423	1.37701	0.499957		1.14546
Q99417	MYCBP C-Myc-binding protein			0.611599				0.611599	N/A			0.809047				0.809047	N/A			0.609084				0.609084	N/A					1.64409			1.64409	N/A				1.27329			1.27329	N/A				0.936827			0.936827
Q7Z406	MYH14 Myosin-14			0.791174	1.6891			1.24013	0.634926			1.75256	1.30609			1.52932	0.315697			1.03721	1.51701			1.27711	0.33927				1.28398	0.581605			0.93279	0.496651			2.20448	0.865938			1.53521	0.946495			1.27269	0.972142			1.12241
P35579	MYH9 Myosin-9	0.699362	0.497073	1.6492	1.62585	0.910417	0.542332	0.987372	0.524022	0.226681	0.265841	0.312252	0.224861	0.179508	0.210256	0.236566	0.0464068	0.167786	0.175773	0.304626	0.311523	0.21868	0.272309	0.241783	0.0634214		1.4701	2.01141	0.615955	0.604187	1.17016	1.95011	1.30365	0.62073	0.311673	0.42675	0.194162	0.154081	0.233036	0.441101	0.293467	0.120692	0.22956	0.316724	0.177926	0.207269	0.261305	0.543762	0.289424
Q53HL1	MYL12A Myosin regulatory light chain MRCL3 variant	1.29731	1.14422	1.07679	0.904424			1.10569	0.162834	1.25782	0.634375	0.826924	0.499666			0.804698	0.330591	0.907244	0.622929	1.00055	0.745244			0.818993	0.167961		0.792636	0.873708	0.943457	1.08618			0.923995	0.124454	0.974213	0.557871	0.757657	0.629285			0.729756	0.182735	0.687057	0.532166	0.916576	0.911246			0.761761
obsolete	MYL12B 17 kDa protein					1.17705	1.60547	1.39126	0.302935					0.922005	0.824539	0.873272	0.0689185					1.11848	0.743146	0.930812	0.265399						0.905042	0.658883	0.781963	0.174061					0.837803	0.600389	0.719096	0.167876					0.903873	0.535459	0.719666
B7Z6Z4	MYL6 Myosin light polypeptide 6	0.916204		0.915366				0.915785	0.000592575	0.626588		0.662323				0.644456	0.0252685	0.43453		0.765513				0.600022	0.23404		1.12229			1.09865			1.11047	0.0167168	0.680972			0.700197			0.690584	0.013594	0.461683			0.797068			0.629375
obsolete	MYL6B 16 kDa protein	0.774834		1.6582		0.579591	0.81761	0.957558	0.478445	0.508599		0.982388		1.13302	0.86913	0.873285	0.266071	0.474108		1.1488		1.20712	0.817777	0.91195	0.338524						0.637476		0.637476	N/A					0.727243		0.727243	N/A					0.676355		0.676355
obsolete	MYO6 149 kDa protein					1.67106		1.67106	N/A					1.02829		1.02829	N/A					1.03901		1.03901	N/A								N/A	N/A							N/A	N/A							N/A
Q9NZM1	MYOF Myoferlin	1.22031	1.37642	1.02809	1.40506	1.4632	2.30358	1.46611	0.439412	1.46312	1.0659	1.11346	0.883478	1.51349	1.5927	1.27203	0.288533	1.26589	0.76533	1.16211	0.982447	1.34847	1.52517	1.1749	0.27057		0.842588	0.726292	0.988104	0.699089	0.727993	0.459181	0.740541	0.174896	1.24952	0.781423	1.10026	0.725731	0.965999	0.732105	0.925841	0.216905	1.07581	0.561881	1.12396	0.762221	0.837438	0.653603	0.835819
A6NHA3	NAA20 N-alpha-acetyltransferase 20, NatB catalytic subunit isoform c	1.0154						1.0154	N/A	0.0165789						0.0165789	N/A	0.0390656						0.0390656	N/A		1.0126						1.0126	N/A	0.0162665						0.0162665	N/A	0.0375756						0.0375756
Q305V2	NADH-ubiquinone oxidoreductase chain 2					2.25253		2.25253	N/A					4.33349		4.33349	N/A					2.21277		2.21277	N/A						0.472885		0.472885	N/A					2.27362		2.27362	N/A					1.06858		1.06858
Q99733	NAP1L4 Nucleosome assembly protein 1-like 4	0.962125						0.962125	N/A	0.60753						0.60753	N/A	0.748108						0.748108	N/A		1.06863						1.06863	N/A	0.627787						0.627787	N/A	0.759384						0.759384
P54920	NAPA Alpha-soluble NSF attachment protein					235.128		235.128	N/A					13.7606		13.7606	N/A					22.9874		22.9874	N/A						0.00453042		0.00453042	N/A					1.10419		1.10419	N/A					1.29768		1.29768
O43776	NARS Asparaginyl-tRNA synthetase, cytoplasmic					0.669175		0.669175	N/A					0.446437		0.446437	N/A					0.575353		0.575353	N/A						1.59163		1.59163	N/A					0.788329		0.788329	N/A					0.935139		0.935139
P19338	NCL Nucleolin	0.64581	0.650185	0.828192	1.09494	0.491888	0.520803	0.705303	0.22498	0.649985	0.516804	0.585704	0.492462	0.543917	0.527963	0.552806	0.0568501	0.968901	0.653953	0.727868	0.64677	0.546251	0.441718	0.664244	0.179285		1.59202	1.53756	1.22659	0.897206	2.16568	2.03083	1.57498	0.477318	1.04328	0.814507	0.696797	0.510923	1.26525	1.08231	0.902178	0.278254	1.54685	1.00216	0.83954	0.640524	1.17241	0.919435	1.02015
Q9P0J0	NDUFA13 NADH dehydrogenase [ubiquinone] 1 alpha subcomplex subunit 13			0.528199	1.24305	2.14508		1.30544	0.810242			0.720748	0.460729	4.50385		1.89511	2.26297			0.771482	1.08538	2.93336		1.59674	1.16814				1.92344	0.790251	0.49658		1.07009	0.753471			1.35935	0.415039	2.48129		1.41856	1.0344			1.41314	0.945126	1.48747		1.28191
O43678	NDUFA2 NADH dehydrogenase [ubiquinone] 1 alpha subcomplex subunit 2			0.892647		1.08512	0.738026	0.905263	0.173889			0.964352		0.985799	0.570387	0.840179	0.233893			0.867593		0.894763	0.314284	0.692213	0.327578					1.1265	0.981742	1.43329	1.18051	0.230571				1.03986	1.07373	0.876098	0.996564	0.105692				0.914335	0.897035	0.488015	0.766462
O00483	NDUFA4 NADH dehydrogenase [ubiquinone] 1 alpha subcomplex subunit 4	1.3485	1.11256	2.71627				1.72578	0.865865	1.22668	1.8926	4.26206				2.46045	1.59538	3.00139	2.63428	3.22496				2.95354	0.298231		0.762472	0.8986		0.370188			0.677086	0.274359	0.906038	1.71291		1.52715			1.38203	0.422557	2.18271	2.43087		1.16497			1.92618
H7BYD0	NDUFA5 NADH dehydrogenase [ubiquinone] 1 alpha subcomplex subunit 5	2.42508	1.60457			0.511874		1.51384	0.959826	2.24651	3.1345			1.59106		2.32402	0.774633	3.58394	3.45045			1.00087		2.67842	1.45433		0.423999	0.62306				2.00901	1.01869	0.863397	0.919362	1.9698				3.39133	2.0935	1.24062	1.44155	2.14429				2.06858	1.88481
P51970	NDUFA8 NADH dehydrogenase [ubiquinone] 1 alpha subcomplex subunit 8	3.46254				2.22502	2.41292	2.70016	0.666893	2.91269				0.78499	1.51288	1.73685	1.08139	5.96463				0.486897	1.36294	2.60482	2.94247		0.29697				0.478775	0.438366	0.404704	0.0954629	0.836308				0.416951	0.714537	0.655932	0.215734	1.68235				0.238036	0.648101	0.856162
O14561	NDUFAB1 Acyl carrier protein, mitochondrial	0.935627				0.463203		0.699415	0.334054	2.48931				0.690468		1.58989	1.27197	1.54527				0.65643		1.10085	0.628504			1.02534			2.30023		1.66279	0.901483		2.40665			1.49296		1.94981	0.646074		1.50131			1.4529		1.47711
O96000	NDUFB10 NADH dehydrogenase [ubiquinone] 1 beta subcomplex subunit 10	1.04994				1.12086		1.0854	0.0501425	1.16238				0.926752		1.04457	0.166614	1.8844				0.67613		1.28026	0.854374			0.913604			0.950347		0.931976	0.0259806		1.00129			0.977155		0.989222	0.0170652		1.6313			0.656181		1.14374
O95168	NDUFB4 NADH dehydrogenase [ubiquinone] 1 beta subcomplex subunit 4					0.0235128	0.753507	0.38851	0.516184					0.281791	0.537472	0.409631	0.180794					0.277895	0.591286	0.434591	0.221601						1.45436	43.7273	22.5908	29.8915					0.875947	6.38407	3.63001	3.89483					0.92476	10.3408	5.6328
obsolete	NDUFB5 Protein			0.75118	1.7936			1.27239	0.737106			0.710843	1.56326			1.13705	0.602753			1.01283	1.61888			1.31585	0.428541				1.35227	0.547661			0.949968	0.568948			0.941724	0.976047			0.958885	0.02427			1.30887	0.976977			1.14292
O95298	NDUFC2 NADH dehydrogenase [ubiquinone] 1 subunit C2	0.219201						0.219201	N/A	1.22327						1.22327	N/A	1.05281						1.05281	N/A			4.37539					4.37539	N/A		5.0468					5.0468	N/A		4.36491					4.36491
P28331	NDUFS1 NADH-ubiquinone oxidoreductase 75 kDa subunit, mitochondrial			4.34826	0.228446	1.64096	0.341558	1.63981	1.916			6.0428	1.08864	0.990725	1.34689	2.36726	2.45496			5.6055	0.783415	0.951496	1.09801	2.1096	2.33414				0.23359		1.40606	0.626569	0.755407	0.59676			1.38303		1.39252	0.58185	1.11913	0.465325			1.25147		1.77675	0.580927	1.20305
O75306	NDUFS2 NADH dehydrogenase (ubiquinone) Fe-S protein 2	0.743479				1.56219		1.15284	0.578918	0.797335				0.232582		0.514959	0.39934	0.827633				0.177877		0.502755	0.459447		1.38302				0.681874	3.09585	1.72025	1.24182	1.06626				0.17594	3.80965	1.68395	1.89397	1.08723				0.123851	3.08429	1.43179
O75489	NDUFS3 NADH dehydrogenase [ubiquinone] iron-sulfur protein 3, mitochondrial			1.02003				1.02003	N/A			1.28638				1.28638	N/A			0.476628				0.476628	N/A				0.995942				0.995942	N/A			1.25503				1.25503	N/A			0.453588				0.453588
O43920	NDUFS5 NADH dehydrogenase [ubiquinone] iron-sulfur protein 5	0.483629		0.835668				0.659649	0.248929	2.05462		2.18293				2.11877	0.0907295	2.19749		1.52874				1.86311	0.472879			1.98368		1.20339			1.59353	0.551753		3.84302		2.5144			3.17871	0.939477		4.13049		1.72095			2.92572
O00217	NDUFS8 NADH dehydrogenase [ubiquinone] iron-sulfur protein 8, mitochondrial							N/A	N/A					13.7606		13.7606	N/A					22.9874		22.9874	N/A								N/A	N/A							N/A	N/A							N/A
P49821	NDUFV1 NADH dehydrogenase [ubiquinone] flavoprotein 1, mitochondrial	0.962403		0.55687	0.894214	1.30214		0.928907	0.305527	1.87086		1.51152	1.30732	1.67601		1.59142	0.239679	1.32806		1.42534	1.38586	1.19116		1.33261	0.102407			0.996785	1.82421	1.09851		0.789584	1.17727	0.450042		1.75837	2.7012	1.63722		1.40402	1.8752	0.569964		1.25439	2.48469	1.67759		0.96755	1.59605
obsolete	NDUFV2 28 kDa protein			0.0682297				0.0682297	N/A			2.71972				2.71972	N/A			2.81329				2.81329	N/A				14.8827				14.8827	N/A			36.3123				36.3123	N/A			32.1922				32.1922
obsolete	NIF3L1 24 kDa protein					2.05831	1.24819	1.65325	0.572847					1.75697	0.94842	1.3527	0.571733					2.60549	1.65867	2.13208	0.669502						0.51751	0.847479	0.682495	0.233323					1.0088	0.861325	0.935065	0.104284					1.37696	1.52287	1.44992
P22392	NME2 Nucleoside diphosphate kinase B	0.808546	0.886576	1.31444	1.40506	0.830473	0.924528	1.02827	0.261574	0.608382	0.32107	0.463584	0.645719	0.333985	0.321917	0.44911	0.148363	0.351306	0.293226	0.475256	0.682101	0.415912	0.355911	0.428952	0.138697		1.27163	1.12768	0.772848	0.699089	1.28274	1.14404	1.04967	0.252236	0.737544	0.373968	0.350595	0.515629	0.315791	0.262481	0.426001	0.174568	0.380964	0.318662	0.360488	0.524505	0.351519	0.282667	0.369801
Q13423	NNT NAD(P) transhydrogenase, mitochondrial			0.575597				0.575597	N/A			1.33291				1.33291	N/A			0.740553				0.740553	N/A				1.76487				1.76487	N/A			2.30445				2.30445	N/A			1.24893				1.24893
Q15233	NONO Non-POU domain-containing octamer-binding protein	0.819922	1.32929	1.41555	1.21037	2.21091	2.02467	1.50178	0.522174	0.777502	0.579364	0.521082	0.446409	0.484595	0.510592	0.553257	0.118283	0.360041	0.413351	0.654528	0.446717	0.904625	0.419846	0.533185	0.208496		1.25414	0.752083	0.819874	0.71045	0.481765	0.522454	0.756794	0.277148	0.91803	0.436296	0.426888	0.353681	0.245195	0.285866	0.444326	0.244026	0.428935	0.309602	0.412382	0.433006	0.43532	0.237632	0.376146
P61916	NPC2 Epididymal secretory protein E1	1.06632		1.0098				1.03806	0.039963	0.433917		1.25708				0.845501	0.582067	0.476498		1.10651				0.791503	0.445485		0.964207			0.995849			0.980028	0.0223744	0.404553			1.20599			0.805272	0.566703	0.436406			1.02939			0.732896
P55786	NPEPPS Puromycin-sensitive aminopeptidase					0.675524		0.675524	N/A					0.29196		0.29196	N/A					0.38304		0.38304	N/A						1.5769		1.5769	N/A					0.510786		0.510786	N/A					0.616811		0.616811
P06748	NPM1 Nucleophosmin	0.635266	0.828165	1.83146	2.32984	0.529979	0.663038	1.13629	0.754368	0.162457	0.18746	0.163727	0.146853	0.112122	0.168499	0.156853	0.0255028	0.234849	0.273191	0.590574	0.436132	0.182313	0.198572	0.319272	0.161145		1.6184	1.20705	0.554654	0.421587	2.0101	1.59552	1.23455	0.632937	0.249382	0.226583	0.0872585	0.0705957	0.30828	0.287091	0.204865	0.101753	0.363097	0.331283	0.312554	0.20262	0.364344	0.342902	0.319467
Q9Y639	NPTN Neuroplastin	0.296615	0.0757609	2.88684	0.29481	2.53797	0.0241896	1.01937	1.32074	1.68872	1.72329	2.93395	0.612342	1.66735	0.656953	1.5471	0.85499	1.24879	1.50693	2.54386	0.564583	1.62301	0.503885	1.33184	0.757034		3.46618		0.351855	3.33224	0.419698		1.89249	1.74089	5.65991		1.06181	2.32622	0.776384		2.45608	2.23955	4.11144		0.858887	2.07312	0.695604		1.93477
B4DLR8	NQO1 NAD(P)H dehydrogenase, quinone 1	0.865566	0.744452	1.04878	0.579906	1.08394	1.0104	0.888841	0.197611	2.32716	3.42872	3.81911	2.08964	3.5005	2.71966	2.9808	0.701868	0.987623	1.07659	3.19626	1.50483	2.67896	1.97636	1.90344	0.889879		1.18795	1.34292	0.96865	1.69383	0.982694	1.04692	1.20383	0.278758	2.48472	4.71652	3.03923	3.94774	2.93148	2.44685	3.26109	0.895922	1.06063	1.38277	2.65128	2.76444	1.97546	1.64738	1.91366
C9JDR0	NSDHL Uncharacterized protein	1.5						1.5	N/A	1.01108						1.01108	N/A	0.66844						0.66844	N/A		0.685469						0.685469	N/A	0.670146						0.670146	N/A	0.435204						0.435204
Q02818	NUCB1 Nucleobindin-1	1.33435	2.46425	2.47514	1.84685	2.45168	10.0416	3.43565	3.26842	1.31663	0.628134	2.41252	1.30347	3.95864	5.85632	2.57928	1.98486	2.29671	3.60303	2.81454	1.52986	2.15275	6.99897	3.23265	1.97174		0.77055	0.40567	0.410497	0.531867	0.434513	0.105339	0.443073	0.215278	0.97016	0.281335	0.970011	0.790355	1.90831	0.624489	0.92411	0.546571	1.57786	1.47302	1.1039	0.896615	0.955185	0.766742	1.12889
obsolete	nuclear transport factor 2					0.676699		0.676699	N/A					0.457514		0.457514	N/A					0.759092		0.759092	N/A							1.51926	1.51926	N/A						0.737474	0.737474	N/A						1.18645	1.18645
D6RG39	OCIAD1 Uncharacterized protein			0.830007		0.409594	2.15844	1.13268	0.912867			0.902325		3.22979	3.89511	2.67574	1.57144			0.769147		2.21222	2.91184	1.9644	1.09263					1.21156	2.60096	0.490052	1.43419	1.07292				1.05479	6.91644	2.04552	3.33892	3.13758				0.881579	5.87566	1.54591	2.76772
Q56VL3	OCIAD2 OCIA domain-containing protein 2					0.605455		0.605455	N/A					0.465702		0.465702	N/A					0.492989		0.492989	N/A							1.69789	1.69789	N/A						0.838924	0.838924	N/A						0.861133	0.861133
Q9NTK5	OLA1 Obg-like ATPase 1					2.35128		2.35128	N/A					1.54919		1.54919	N/A					2.04618		2.04618	N/A						0.453042		0.453042	N/A					0.77866		0.77866	N/A					0.946625		0.946625
P02763	ORM1 alpha-1-acid glycoprotein 1 precursor	1.04176	2.29047	0.96349				1.43191	0.744565	1.1637	1.28515	0.508316				0.985722	0.417881	5.92127	7.1823	0.797502				4.63369	3.38154		0.986959	0.436439	1.0543				0.825901	0.33896	1.11395	0.564589	0.52504				0.734526	0.329185	5.62589	3.13023	0.803517				3.18654
B7Z2N4	ORP150 150 kDa oxygen-regulated protein					0.982131		0.982131	N/A					0.711632		0.711632	N/A					0.698497		0.698497	N/A								N/A	N/A							N/A	N/A							N/A
O95747	OXSR1 Serine/threonine-protein kinase OSR1					4.3882		4.3882	N/A					1.38782		1.38782	N/A					2.28948		2.28948	N/A						0.24274		0.24274	N/A					0.373751		0.373751	N/A					0.56752		0.56752
P07237	P4HB Protein disulfide-isomerase	1.44853	1.51898	1.39682	1.24348	1.14484	1.60063	1.39221	0.170889	0.794159	0.725602	1.02127	0.823438	0.837225	1.10261	0.884051	0.145363	1.71251	1.60761	1.54973	1.03907	0.96984	1.20534	1.34735	0.31615		0.709778	0.658116	0.727222	0.789974	0.930458	0.660807	0.746059	0.102571	0.54601	0.473168	0.740081	0.743046	0.768901	0.626315	0.649587	0.121287	1.19299	1.0634	1.10645	0.879738	0.868896	0.781085	0.982092
P11940	PABPC1 Polyadenylate-binding protein 1					1.15542	1.38147	1.26845	0.159842					0.964525	0.564161	0.764343	0.2831					0.92913	0.550358	0.739744	0.267832						0.92185	0.765709	0.84378	0.110408					1.13228	0.447095	0.78969	0.484502					1.06238	0.473	0.767692
Q86U42	PABPN1 Polyadenylate-binding protein 2	0.863485				1.43522		1.14935	0.40428	0.944221				0.590002		0.767111	0.250471	0.697149				0.466852		0.582001	0.162845			1.11087				0.716297	0.913585	0.279008		0.989015				0.448391	0.718703	0.382279		0.733814				0.344029	0.538922
P68402	PAFAH1B2 Platelet-activating factor acetylhydrolase IB subunit beta					1.73196	1.83938	1.78567	0.0759614					1.30968	0.724418	1.01705	0.413845					1.65714	0.791365	1.22425	0.612197						0.615005	0.575058	0.595031	0.0282467					0.88177	0.409327	0.645549	0.334068					0.944732	0.46541	0.705071
Q99497	PARK7 Protein DJ-1	1.47031	0.982723			1.28098	1.39405	1.28202	0.214152	0.919972	1.71574			1.08149	0.930859	1.16201	0.376435	0.619103	0.877679			1.3824	1.26938	1.03714	0.352761		0.699328	1.01732			0.831514	0.758756	0.82673	0.138082	0.575934	1.73417			0.737701	0.621259	0.917267	0.54885	0.467772	0.88759			0.842586	0.842799	0.760187
B4E0E1	PARP1 Poly (ADP-ribose) polymerase 1					2.93793		2.93793	N/A					0.677684		0.677684	N/A					0.69714		0.69714	N/A						0.36257		0.36257	N/A					0.272612		0.272612	N/A					0.258125		0.258125
Q15365	PCBP1 Poly(rC)-binding protein 1	1.09462	0.557508	0.940263	0.960649	1.03762	1.44823	1.00648	0.287035	0.940967	0.250455	0.352641	0.369802	0.178159	0.388946	0.413495	0.270705	0.438514	0.147342	0.357026	0.386599	0.313112	0.498428	0.356837	0.121165		0.939231	1.79333	1.08048	1.02245	1.02659	0.730377	1.09874	0.361924	0.860236	0.452105	0.373254	0.433549	0.126446	0.305567	0.425193	0.24344	0.397068	0.263874	0.368633	0.44121	0.247171	0.394451	0.352068
B4DLC0	PCBP2 Poly(rC)-binding protein 2	0.874861						0.874861	N/A	0.456306						0.456306	N/A	0.169721						0.169721	N/A			1.09656					1.09656	N/A		0.471804					0.471804	N/A		0.176351					0.176351
P12004	PCNA Proliferating cell nuclear antigen			1.09813				1.09813	N/A			0.166031				0.166031	N/A			0.434242				0.434242	N/A					0.915771			0.915771	N/A				0.145547			0.145547	N/A				0.371986			0.371986
Q9UHG3	PCYOX1 Prenylcysteine oxidase 1	1.80952	0.839587	1.17007	0.687748	0.807901	1.5837	1.14975	0.458372	1.80601	1.212	1.94549	1.40587	2.12517	2.69329	1.86464	0.529324	1.9269	1.47725	1.98895	1.33271	1.30123	1.71374	1.62347	0.297845		0.568222	1.1908	0.8683	1.42824	1.31849	0.667847	1.00698	0.356382	1.17258	1.34202	1.55678	2.66662	2.83499	1.67676	1.87496	0.70232	1.22788	1.72563	1.55237	2.49346	1.58433	1.13252	1.61937
C9JND6	PDCD10 Programmed cell death protein 10	0.397059	0.636739	0.280685		11.9104		3.30623	5.73805	1.10257	0.989846	1.26588		1.87404		1.30808	0.393951	0.985603	0.906948	0.680595		1.73447		1.0769	0.457048		2.58935	1.56992	3.61904	1.63689		0.0863177	1.9003	1.31319	2.76042	1.56335	4.48784	1.41644		0.171642	2.07994	1.62863	2.42403	1.42889	2.35373	1.22901		0.154027	1.51794
obsolete	PDCD4 50 kDa protein					0.734541		0.734541	N/A					1.80073		1.80073	N/A					1.90244		1.90244	N/A							1.39954	1.39954	N/A						2.67385	2.67385	N/A						2.73908	2.73908
Q8WUM4	PDCD6IP programmed cell death 6-interacting protein	1.22697				1.03668		1.13183	0.134555	1.51139				1.1768		1.34409	0.236592	1.44927				1.36145		1.40536	0.062094		0.837993				1.02745	0.00437273	0.623273	0.544291	1.22459				2.78217	1.00122	1.66933	0.970198	1.15355				2.29567	1.53583	1.66168
B4DDD7	PDHB pyruvate dehydrogenase E1 component subunit beta, mitochondrial					0.896544		0.896544	N/A					0.661557		0.661557	N/A					0.317434		0.317434	N/A						1.18801		1.18801	N/A					0.871956		0.871956	N/A					0.385103		0.385103
P30101	PDIA3 Protein disulfide-isomerase A3	1.25541	1.05068	1.1472	0.964265	1.03668	0.983309	1.07292	0.109968	1.08499	0.99645	1.14617	0.857572	0.858086	0.943461	0.981121	0.118392	1.13065	1.06406	1.19138	0.888816	0.753368	0.870274	0.983093	0.170941		0.81902	0.951426	0.885515	1.01871	1.02764	1.07578	0.963014	0.096818	0.856905	0.94684	0.996846	1.00766	0.898743	0.966611	0.9456	0.0582795	0.884129	0.999944	1.00562	1.01635	0.825974	0.901131	0.938857
P13667	PDIA4 Protein disulfide-isomerase A4	0.673696	0.57746	1.18691	1.07381	0.907125	1.09071	0.918284	0.24584	0.906182	0.671461	1.11894	0.810051	0.829533	0.86116	0.866221	0.146917	0.985574	0.468918	0.906152	0.726955	0.851984	0.646425	0.764335	0.189374		1.5262	1.73117	0.855844	0.914801	1.17415	0.969784	1.19532	0.358292	1.32675	1.16272	0.972553	0.831448	1.15805	0.888585	1.05668	0.19001	1.41876	0.834182	0.774061	0.736172	1.09313	0.766194	0.937083
Q15084	PDIA6 Protein disulfide-isomerase A6	0.775805	0.949759	1.07483	0.874433	1.06278	1.09869	0.972717	0.129129	0.86613	0.702087	1.20761	0.945719	0.753822	0.759649	0.872503	0.186313	0.992574	0.876707	1.10449	0.982856	0.717116	0.773073	0.907802	0.146276		1.32528	1.05252	0.945137	1.12331	1.00236	0.962657	1.06854	0.141417	1.10368	0.740713	1.12634	1.22742	0.829074	0.782495	0.968285	0.207917	1.25598	0.910128	1.02139	1.24583	0.728986	0.854639	1.00283
O00151	PDLIM1 PDZ and LIM domain protein 1	0.593785						0.593785	N/A	0.94639						0.94639	N/A	0.670574						0.670574	N/A			1.6157					1.6157	N/A		1.08872					1.08872	N/A		1.09448					1.09448
P30086	PEBP1 Phosphatidylethanolamine-binding protein 1	1.27997	1.17184	1.08086	0.730289	0.818247	0.843251	0.987408	0.220837	0.600248	0.822561	0.877456	0.680076	0.764431	0.558984	0.717293	0.125779	0.539578	0.502993	0.825519	0.542534	1.51862	0.915917	0.807527	0.387939		0.803234	0.853103	0.939818	1.34512	1.30177	1.25441	1.08291	0.243954	0.430312	0.689901	0.802648	1.0236	0.975156	0.663317	0.764156	0.219294	0.401594	0.386034	0.740066	0.797442	1.85943	1.24218	0.904458
P17858	PFKL 6-phosphofructokinase					3.21373		3.21373	N/A					1.22002		1.22002	N/A					1.96292		1.96292	N/A							0.319909	0.319909	N/A						0.414109	0.414109	N/A						0.646033	0.646033
P07737	PFN1 Profilin-1	0.612098	0.905516	1.33933		0.580062	1.30068	0.947537	0.363158	0.265417	0.404604	0.332142		0.513313	0.493672	0.401829	0.105281	0.310732	0.394748	0.255452		0.578939	0.630468	0.434068	0.164486		1.67984	1.10396	0.758433		1.83618	0.813197	1.23832	0.495341	0.431478	0.447357	0.248848		1.08877	0.415073	0.526305	0.3244	0.502043	0.442201	0.187713		1.0353	0.57068	0.547587
P18669	PGAM1 Phosphoglycerate mutase 1	1.11529	1.02725	0.94469	0.626205	1.38467	1.53822	1.10605	0.324648	1.14936	0.911973	0.477329	0.260307	0.561448	0.714677	0.679183	0.318304	0.794657	0.71978	0.421701	0.269816	0.770057	1.02246	0.666412	0.273488		0.921888	0.973138	1.0753	1.56859	0.769311	0.6877	0.99932	0.311939	1.0304	0.883199	0.513747	0.499965	0.450572	0.513062	0.64849	0.244405	0.670733	0.702683	0.436912	0.469599	0.587768	0.756618	0.604052
P52209	PGD 6-phosphogluconate dehydrogenase, decarboxylating	1.00319	1.38524	0.830878		1.84529	0.78447	1.16981	0.445478	0.936319	1.27194	0.685815		1.29398	0.59709	0.95703	0.322588	1.35307	1.12266	0.639291		1.54186	0.877172	1.10681	0.361065		1.02498	0.72166	1.22267		0.577266	1.34824	0.978965	0.326131	0.931742	0.925626	0.821421		0.87614	0.74774	0.860534	0.0771419	1.37528	0.827657	0.746955		0.934958	1.24361	1.02569
P00558	PGK1 Phosphoglycerate kinase 1	0.997087	0.903492	0.979531	1.0285	0.943805	1.00871	0.976854	0.0459847	0.851255	0.908707	0.64826	0.643162	0.778632	0.778518	0.768089	0.106654	0.771468	0.694157	0.593511	0.643664	1.16629	1.00963	0.813119	0.226352		1.03113	1.10645	1.03709	0.955117	1.12857	1.04849	1.05114	0.0614494	0.84719	0.998511	0.660993	0.700478	0.920039	0.812232	0.82324	0.128202	0.77671	0.754656	0.589857	0.67509	1.28317	1.07957	0.859842
P36871	PGM1 Phosphoglucomutase-1	0.434656				0.970845		0.70275	0.379143	0.475674				0.25709		0.366382	0.154562	1.09572				0.102478		0.599097	0.702325			2.20695			1.09713		1.65204	0.78476		0.989874			0.312928		0.651401	0.478673		2.29139			0.114801		1.2031
O00264	PGRMC1 Membrane-associated progesterone receptor component 1	0.840178	1.00643	2.52856				1.45839	0.930516	0.243957	0.291605	1.25849				0.598017	0.572481	0.230638	0.229532	1.57998				0.680051	0.779365		1.22382	0.993328		0.397758			0.871636	0.426266	0.288633	0.291537		0.479067			0.353079	0.109118	0.268097	0.227653		0.587833			0.361194
O15173	PGRMC2 progesterone receptor membrane component 2	1.28801	3.3076	0.380054		0.905479	0.344461	1.24512	1.21764	1.23458	3.03957	1.05572		1.64938	0.630495	1.52195	0.923858	1.4003	2.9979	0.854908		1.17236	0.329826	1.35106	1.00443		0.798268	0.30223	2.67292		1.17632	3.07158	1.60426	1.20655	0.968217	0.924667	2.69844		2.15256	2.04695	1.75817	0.781312	1.1245	0.904759	2.1929		1.40825	1.07046	1.34018
P35232	PHB Prohibitin	1.1157	0.770766	0.817449	1.26113	1.14625	0.927189	1.00642	0.196923	0.720948	0.602297	0.949997	0.841428	0.701077	0.483086	0.716472	0.166078	1.25784	1.11167	0.984114	0.963627	0.704864	0.5948	0.936152	0.247935		0.921518	1.29715	1.24269	0.77889	0.92928	1.14067	1.0517	0.205425	0.64322	0.727429	1.16189	0.750176	0.722817	0.5631	0.761438	0.208061	1.1092	1.38492	1.1904	0.842864	0.668879	0.682888	0.979858
Q99623	PHB2 Prohibitin-2	1.11016	0.939204	0.730348	0.570406	0.909711	1.77407	1.00565	0.41958	1.17392	0.796144	0.653001	0.942762	0.64031	0.896446	0.850431	0.200682	1.25121	0.875573	1.03264	0.902221	0.79217	0.991705	0.974253	0.160311		0.926113	1.06448	1.3909	1.72209	1.1708	0.596222	1.1451	0.387227	1.05177	0.875976	0.838669	1.83103	0.861547	0.567633	1.00444	0.433748	1.09524	0.976828	1.26441	1.6915	0.977369	0.636458	1.10697
Q5SZU1	PHGDH Phosphoglycerate dehydrogenase					0.59511		0.59511	N/A					0.584318		0.584318	N/A					1.02952		1.02952	N/A							1.7278	1.7278	N/A						1.07115	1.07115	N/A						1.82994	1.82994
P01833	PIGR Polymeric immunoglobulin receptor	0.538291	0.844358					0.691325	0.216422	0.238767	0.455043					0.346905	0.152931	1.45044	1.17544					1.31294	0.19445		1.91003	1.18396					1.547	0.513412	0.38168	0.637776					0.509728	0.181088	2.88445	2.73559					2.81002
B3KXD2	PIGS GPI transamidase component PIG-S					2.01223	1.3343	1.67326	0.479367					1.49154	1.65116	1.57135	0.112867					1.93844	1.48136	1.7099	0.323205						0.52938	0.792689	0.661034	0.186188					0.876016	1.40259	1.1393	0.372346					1.0479	1.27214	1.16002
P12273	PIP Prolactin-inducible protein			1.34507	0.594299			0.969684	0.530873			1.39645	1.17627			1.28636	0.155686			1.15162	0.97411			1.06286	0.125515				0.755214	1.65296			1.20409	0.634802			1.03319	2.59634			1.81477	1.10531			0.83117	1.99532			1.41325
C9JW90	PITPNB Uncharacterized protein			0.445453				0.445453	N/A			0.0171619				0.0171619	N/A			0.0252251				0.0252251	N/A				2.28048				2.28048	N/A			0.0383095				0.0383095	N/A			0.0549842				0.0549842
P14618	PKM2 Pyruvate kinase isozymes M1/M2	0.976415	0.920698	1.24004	1.2025	0.518928	1.12313	0.99695	0.265331	0.886737	0.917271	1.09421	0.927618	0.695917	0.948993	0.91179	0.128194	0.661412	0.65992	0.956193	0.849133	1.07064	1.49729	0.949099	0.313599		1.05307	1.08577	0.819175	0.816851	2.05292	0.941799	1.12826	0.466845	0.898099	1.01336	0.880429	0.858493	1.47046	0.921929	1.00713	0.233242	0.658354	0.720113	0.75584	0.760786	2.08199	1.4379	1.06916
Q9Y446	PKP3 Plakophilin-3					0.746297		0.746297	N/A					0.51674		0.51674	N/A					0.733346		0.733346	N/A							1.37754	1.37754	N/A						0.755241	0.755241	N/A						1.03926	1.03926
obsolete	plakophilin 1			0.975249				0.975249	N/A			2.136				2.136	N/A			1.52886				1.52886	N/A				1.04157				1.04157	N/A			2.17961				2.17961	N/A			1.52182				1.52182
Q15149	PLEC Plectin	0.690483	1.43772			0.0235128		0.717239	0.707484	0.930121	0.925545			1.26104		1.0389	0.192391	2.58303	0.479341			1.15482		1.40573	1.07405		0.745278	1.38939					1.06733	0.455454	0.761694	1.21853					0.990111	0.32303	0.404499	3.40069					1.90259
Q9HBL7	PLGRKT Plasminogen receptor (KT)			1.34877				1.34877	N/A			1.34332				1.34332	N/A			1.47658				1.47658	N/A					0.74564			0.74564	N/A				0.958696			0.958696	N/A				1.02992			1.02992
O60664	PLIN3 Perilipin-3	4.03482	1.51956			0.2838	1.9509	1.94727	1.56076	1.61032	2.10452			2.76278	1.40069	1.96958	0.605552	2.86223	1.90497			2.81792	1.39455	2.24492	0.718354		0.2548	0.657909				0.542175	0.484961	0.207556	0.399334	1.39364				0.813796	0.868924	0.499441	0.68938	1.25146				0.819108	0.919982
Q04941	PLP2 Proteolipid protein 2	0.935211	1.0394	0.509255	0.609118	2.52316	1.81616	1.23872	0.780204	5.6355	6.59471	19.0857	7.71701	4.0213	5.28203	8.05603	5.54502	3.00643	3.39383	16.1095	6.95382	4.94023	5.22651	6.60505	4.86601		1.09939	0.961798		1.61264	0.42219	0.582404	0.935685	0.467503	5.99056	6.38418		14.1879	1.88348	3.29675	6.34857	4.76538	3.13941	3.25934		12.3574	2.12976	3.29787	4.83676
Q15149	PLS3 Plastin-3	0.553829				1.09781	0.6582	0.769948	0.288696	0.289588				0.0903111	0.295446	0.225115	0.11678	0.219484				0.0749621	0.221318	0.171921	0.0839742		1.85667				0.970416	1.6068	1.47796	0.45696	0.51864				0.0972383	0.651717	0.422532	0.289464	0.377619				0.0742832	0.420438	0.29078
Q6UX71	PLXDC2 Plexin domain-containing protein 2			1.31233				1.31233	N/A			1.7574				1.7574	N/A			0.85693				0.85693	N/A					0.766283			0.766283	N/A				1.28906			1.28906	N/A				0.614288			0.614288
A8K3B4	POR NADPH--cytochrome P450 reductase	1.28413	0.535676					0.909902	0.529236	0.809963	0.774154					0.792058	0.0253207	0.832015	0.494272					0.663143	0.238821		0.80064	1.86634					1.33349	0.753567	0.627065	1.48744					1.05725	0.608375	0.632777	0.965606					0.799191
Q15181	PPA1 Inorganic pyrophosphatase	0.326027						0.326027	N/A	0.830803						0.830803	N/A	0.871849						0.871849	N/A		3.1535						3.1535	N/A	2.53319						2.53319	N/A	2.61148						2.61148
Q9H2U2	PPA2 Inorganic pyrophosphatase 2, mitochondrial	1.24695				0.966612	1.80818	1.34058	0.428524	1.15789				1.5627	2.38953	1.70337	0.627757	1.27741				1.17018	2.07179	1.50646	0.492519		0.824578				1.10203	0.584984	0.837196	0.258751	0.845913				1.82891	5.97909	2.88464	2.72457	0.849858				1.24679	4.43889	2.17851
P62937	PPIA Peptidyl-prolyl cis-trans isomerase A	0.873058	0.986049	1.06206	1.28226	0.763226	1.08273	1.00823	0.180184	1.24853	1.30482	0.967	0.843273	1.06136	0.974932	1.06665	0.177804	1.20145	1.25083	0.936071	0.849562	1.14399	1.0833	1.07753	0.156088		1.17773	1.01379	0.956473	0.766006	1.39578	0.976912	1.04778	0.21536	1.42024	1.33303	0.906828	0.734581	1.56749	0.875026	1.13953	0.342778	1.35767	1.25979	0.850936	0.714771	1.5312	1.07704	1.1319
P23284	PPIB Peptidyl-prolyl cis-trans isomerase B	1.18479	1.13309	0.963272	0.84905	0.317658	0.633769	0.846939	0.327153	0.677409	0.634448	0.713597	0.744452	0.790054	0.83537	0.732555	0.0735446	0.588118	0.951877	0.599769	0.91109	0.669946	0.646446	0.727874	0.161043		0.867786	0.882351	1.05458	1.15684	3.35233	1.66929	1.4972	0.954681	0.564941	0.556103	0.692658	0.95125	2.46927	1.37566	1.10165	0.737703	0.487562	0.858453	0.59327	1.12887	2.13921	0.949981	1.02622
O60437	PPL Periplakin	0.944229	1.12673	1.56079	1.42392	0.0891136	2.0687	1.20225	0.669294	1.97188	2.6566	1.88289	2.26918	1.99849	1.24551	2.00409	0.466312	1.28009	1.78754	1.58208	1.68126	1.93759	1.53049	1.63318	0.226554		1.08901	0.88726	0.650805	0.689807		0.511347	0.765646	0.225258	1.47292	2.27396	1.30129	1.95933		0.705605	1.54262	0.606671	1.11425	1.59916	1.01444	1.30532		0.92203	1.19104
P62136	PPP1CA Serine/threonine-protein phosphatase PP1-alpha catalytic subunit	2.65566						2.65566	N/A	1.05144						1.05144	N/A	0.853753						0.853753	N/A		0.387165						0.387165	N/A	0.393616						0.393616	N/A	0.313965						0.313965
C9JD73	PPP1R7 Uncharacterized protein	5.85641	1.55411					3.70526	3.04218	2.25744	0.380364					1.3189	1.32729	3.18218	0.722912					1.95255	1.73897		0.175573	0.64325					0.409412	0.330698	0.383234	0.246281					0.314758	0.0968401	0.530685	0.464348					0.497517
P30153	PPP2R1A Serine/threonine-protein phosphatase 2A 65 kDa regulatory subunit A	1.67522	1.45666			1.06537	0.0703919	1.06691	0.710634	0.417261	0.501201			2.09349	1.17244	1.0461	0.775745	0.662323	0.642883			1.34741	1.0069	0.914878	0.333325		0.735569	0.572584			1		0.769384	0.215705	0.383567	0.229664			2.32256		0.978598	1.16645	0.480471	0.35438			1.37589		0.736915
Q06830	PRDX1 Peroxiredoxin-1	0.845727	0.74185	0.977354	0.683636	1.11521	0.975085	0.889811	0.162534	1.1365	1.10502	0.949468	0.729931	0.935614	0.927767	0.964051	0.146125	1.08044	0.939457	0.825422	0.608783	1.05634	0.905876	0.902719	0.172578		1.21575	1.34749	1.03947	1.43683	0.955149	1.08487	1.17993	0.186894	1.32519	1.51436	0.974949	1.21864	0.958349	1.06917	1.17678	0.218066	1.21738	1.22847	0.82354	1.0155	1.07091	1.10787	1.07728
P32119	PRDX2 Peroxiredoxin-2	0.840871	0.85231	1.0352	1.03269	0.772396	0.697871	0.87189	0.137152	0.860242	0.635681	0.487102	0.543807	0.897841	0.621027	0.674283	0.167896	0.752347	0.550865	0.477784	0.576987	1.43996	0.902056	0.783333	0.356705		1.22279	1.17303	0.981386	0.951238	1.37929	1.51594	1.20394	0.220358	0.977488	0.736774	0.461711	0.581448	1.65067	0.946751	0.892474	0.422273	0.875356	0.645918	0.438329	0.600312	2.4336	1.3852	1.06312
P30048	PRDX3 Thioredoxin-dependent peroxide reductase, mitochondrial	0.482519	0.488398	0.409233	0.652723	1.46814		0.700203	0.438433	0.72273	0.626247	0.480984	0.744986	0.716668		0.658323	0.109019	1.14855	1.10713	0.718505	0.662362	0.729806		0.873271	0.234247		2.13074	2.04681	2.4823	1.50486	0.725547		1.77805	0.68465	1.61083	1.29015	1.1877	1.26696	0.576894		1.18651	0.377125	2.38725	2.26276	1.75621	1.091	0.540731		1.60759
P30044	PRDX5 Peroxiredoxin-5, mitochondrial	1.58463	1.96747	1	1.30623	1.14084	1.91921	1.4864	0.404192	2.2923	2.12607	2.4447	2.5485	2.72549	2.29448	2.40526	0.213353	2.5896	2.42408	2.20334	1.84813	2.60489	2.04859	2.28644	0.305893		0.648857	0.508073	1.01596	0.752013	0.93372	0.551139	0.734959	0.205639	1.4279	1.09741	2.42203	2.08032	2.9065	1.18969	1.85397	0.731702	1.59308	1.24359	2.13534	1.48027	2.64178	1.21749	1.71859
P30041	PRDX6 Peroxiredoxin-6	1.61432	2.24275	2.29673	2.12195	1.43146	0.828495	1.75595	0.574265	0.598931	0.867267	0.63756	0.659729	0.470119	0.388074	0.603613	0.166202	0.588147	0.655735	0.765778	0.522815	0.553883	0.788287	0.645774	0.11108		0.636925	0.445774	0.442267	0.462873	0.744122	1.27679	0.668126	0.32243	0.372575	0.375887	0.276264	0.347921	0.384796	0.487915	0.374226	0.0683094	0.355907	0.305091	0.323725	0.263422	0.414221	0.977405	0.439962
P14314	PRKCSH Glucosidase 2 subunit beta	0.888735	0.950626	0.767584	0.75787	1.08018	0.801161	0.874359	0.12547	1.09297	0.832431	1.0317	0.860752	1.06341	0.771652	0.942152	0.13653	1.45982	1.07675	1.16175	1.06331	1.16659	0.758295	1.11442	0.225886		1.15697	1.05162	1.32344	1.29621	0.986137	1.32035	1.18912	0.146884	1.18934	0.874208	1.3953	1.31304	1.01084	0.935457	1.1197	0.211778	1.61052	1.12143	1.51953	1.56927	1.1142	0.905402	1.30673
P78527	PRKDC DNA-dependent protein kinase catalytic subunit	2.08671						2.08671	N/A	1.35466						1.35466	N/A	2.02288						2.02288	N/A		0.492701						0.492701	N/A	0.645441						0.645441	N/A	0.946761						0.946761
Q8N271	PROM2 Prominin-2	0.479883						0.479883	N/A	0.649752						0.649752	N/A	0.514027						0.514027	N/A		2.14238						2.14238	N/A	1.3459						1.3459	N/A	1.04601						1.04601
obsolete	proteasome 26S ATPase subunit 4					0.0235128	1.08612	0.554814	0.751373					0.596951	1.01963	0.808291	0.298881					0.798377	1.14055	0.969465	0.241955						45.3042	0.973895	23.1391	31.3463					6.91644	1.06412	3.99028	4.13822					10.6347	1.20337	5.91903
Q8NHM4	PRSS1 Putative trypsin-6	1.17855	1.02292	0.862089	0.761557	0.747943	1.13232	0.950896	0.187005	0.996281	0.953486	0.356004	0.257038	0.20868	0.233921	0.500902	0.370775	0.218659	0.159843	0.28732	0.239757	0.289826	0.257051	0.242076	0.0487181		1.04751	0.813898	1.17845	1.28984	0.967925	1.37461	1.11204	0.209183	1.0309	0.763695	0.411273	0.378196	0.253716	0.304341	0.523686	0.306485	0.167608	0.168447	0.323338	0.341226	0.267568	0.409859	0.279674
P07602	PSAP Proactivator polypeptide	1.41718	2.34454	0.740437	0.512975	1.60499	1.63062	1.37512	0.664196	1.02107	1.16548	0.945177	0.821792	1.13964	0.815071	0.984705	0.151582	0.968873	1.23725	0.907235	0.762593	0.876029	0.704051	0.909338	0.187541		0.725564	0.426413	1.93436	1.35814	0.663752	0.648695	0.959487	0.571356	0.713838	0.497159	1.87045	1.21224	0.852936	0.873295	1.00332	0.484784	0.679506	0.537479	1.67412	1.1348	0.551525	0.649073	0.871084
Q9Y617	PSAT1 Phosphoserine aminotransferase					1.51493	0.989357	1.25214	0.371638					0.907405	0.489884	0.698644	0.295231					1.52083	0.745503	1.13316	0.548236						0.703212	1.06918	0.886194	0.258776					0.714628	0.540322	0.627475	0.123253					1.20055	0.977716	1.08913
O43653	PSCA Prostate stem cell antigen	0.578385	0.746043					0.662214	0.118552	5.24597	4.06454					4.65526	0.835395	5.78769	5.13772					5.4627	0.459598		1.77789	1.33995					1.55892	0.309671	9.0183	5.48183					7.25007	2.50066	9.77387	6.87411					8.32399
Q53YE8	PSMA1 Proteasome subunit alpha type 1	1.66357				0.575594		1.11958	0.769314	0.594438				0.511827		0.553132	0.0584143	0.679537				0.862443		0.77099	0.129334		0.618026				1.85045		1.23424	0.871456	0.355253				1.05075		0.703003	0.491792	0.39893				1.62969		1.01431
P25787	PSMA2 Proteasome subunit alpha type-2	1.14748	0.586858	1.07716	2.35295	2.26617	1.39623	1.47114	0.701028	2.39231	0.598378	0.884448	1.62502	2.08106	1.34831	1.48825	0.687532	2.25949	0.823057	1.31028	1.52935	2.70636	1.52283	1.6919	0.679236		0.896023	1.70344	0.943037	0.417431	0.470031	0.757532	0.864582	0.464306	2.07273	1.02599	0.817136	0.773427	1.04142	1.08791	1.13643	0.476225	1.92311	1.39996	1.18087	0.703541	1.19815	1.21884	1.27074
P25788	PSMA3 Proteasome subunit alpha type-3	0.658158				0.419469	1.22158	0.766401	0.411864	0.527347				0.730016	1.23793	0.831763	0.366053	0.418113				1.1319	1.59884	1.04962	0.594648			1.45756			2.53989	0.865845	1.6211	0.84892		0.724803			1.81914	1.14862	1.23086	0.551785		0.577484			2.98674	1.49976	1.688
H0YN18	PSMA4 Proteasome subunit alpha type-4			1.77107		2.32142	3.73295	2.60848	1.01195			1.15581		1.47979	1.92328	1.51963	0.385286			0.59445		1.30274	2.70508	1.53409	1.07416					0.56775	0.458886	0.283353	0.436663	0.143495				0.628161	0.728709	0.584014	0.646962	0.0741571				0.31577	0.618938	0.830421	0.588376
P60900	PSMA6 Proteasome subunit alpha type-6			0.849387		0.0618387	0.658442	0.523223	0.410818			0.616955		0.627637	0.695018	0.646537	0.0423242			0.841429		0.694704	0.869095	0.801743	0.0937249		1.44838		1.19608			1.60624	1.4169	0.206882	0.770299		0.722869			1.19635	0.896508	0.260756	0.647158		0.961709			1.51238	1.04041
O14818	PSMA7 Proteasome subunit alpha type-7	0.709906		0.710459		0.990831		0.803732	0.162033	0.553223		0.777954		0.502649		0.611275	0.146546	0.46543		0.577143		1.14326		0.72861	0.363413					1.41536	1.07498		1.24517	0.240684				1.05402	0.599469		0.826743	0.321415				0.764218	1.25497		1.00959
P20618	PSMB1 Proteasome subunit beta type-1	0.401221	1.39131	0.976265	1.66151	1.79732	1.77649	1.33402	0.551192	1.04369	1.0331	0.654987	1.1364	0.891332	0.74924	0.918126	0.187143	0.772606	0.983387	1.00236	0.750107	0.809986	0.831747	0.858365	0.108155		2.56274	0.718548	1.04059	0.591164	0.592624	0.595391	1.01684	0.776935	2.58621	0.750613	0.668474	0.76591	0.590526	0.468271	0.971667	0.798566	1.8807	0.698749	0.998215	0.48866	0.500968	0.521323	0.848103
P49721	PSMB2 Proteasome subunit beta type-2					2.41829	0.880987	1.64964	1.08704					1.83962	0.704405	1.27201	0.802718					3.23424	2.42135	2.8278	0.5748						0.440493	1.20053	0.820513	0.53743					0.899034	0.906244	0.902639	0.00509813					1.45482	3.1493	2.30206
P49720	PSMB3 Proteasome subunit beta type-3					0.609688		0.609688	N/A					0.463693		0.463693	N/A					0.227737		0.227737	N/A							1.68661	1.68661	N/A						0.829763	0.829763	N/A						0.395134	0.395134
P28070	PSMB4 Proteasome subunit beta type-4	2.73613						2.73613	N/A	1.33468						1.33468	N/A	1.65515						1.65515	N/A		0.375826	1.09117					0.733496	0.505823	0.484941	1.57537					1.03016	0.771052	0.590814	1.02252					0.806667
obsolete	PSMB6 12 kDa protein			0.546926				0.546926	N/A			0.710763				0.710763	N/A			0.721297				0.721297	N/A				1.85752				1.85752	N/A			1.29341				1.29341	N/A			1.28038				1.28038
obsolete	PSMD11 Protein					1.31272		1.31272	N/A					0.378239		0.378239	N/A					0.343249		0.343249	N/A						0.811489		0.811489	N/A					0.340524		0.340524	N/A					0.284424		0.284424
O00232	PSMD12 26S proteasome non-ATPase regulatory subunit 12	1.1773	0.898432			0.355044	0.426222	0.71425	0.391719	0.599396	0.500838			0.466445	0.570006	0.534171	0.0612001	0.450065	0.421208			0.425613	0.561338	0.464556	0.0657578		0.873344	1.11281			3.00072	2.48148	1.86709	1.03587	0.506204	0.561003			1.55283	1.51576	1.03395	0.578382	0.373333	0.468001			1.30418	1.5091	0.913654
Q9UNM6	PSMD13 HSPC027					0.765813	0.380987	0.5734	0.272113					0.399485	0.353033	0.376259	0.0328465					0.375201	0.394678	0.38494	0.0137724						1.39084	2.77655	2.0837	0.979848					0.616435	1.05041	0.833422	0.306866					0.532882	1.18721	0.860046
O43242	PSMD3 26S proteasome non-ATPase regulatory subunit 3	0.249723		1.18117				0.715447	0.658634	0.27084		0.19821				0.234525	0.0513573	0.260371		0.438237				0.349304	0.12577			3.8409		0.851348			2.34612	2.11393		0.980984		0.161527			0.571256	0.579444		0.947598		0.349025			0.648312
C9J7B7	PSMD6 Uncharacterized protein					1.31061		1.31061	N/A					0.437038		0.437038	N/A					0.699186		0.699186	N/A							0.784468	0.784468	N/A						0.363739	0.363739	N/A						0.564258	0.564258
P51665	PSMD7 26S proteasome non-ATPase regulatory subunit 7	3.14775		1.06874				2.10825	1.47009	2.8339		1.15282				1.99336	1.18871	2.99294		1.01692				2.00493	1.39726		0.326615			0.940986			0.6338	0.434426	0.895045			1.03828			0.966664	0.101284	0.928594			0.895149			0.911872
Q06323	PSME1 Proteasome activator complex subunit 1	1.67272				1.29908	3.29076	2.08752	1.05865	0.508212				1.08134	1.24678	0.945444	0.387585	1.23496				1.67737	1.29577	1.4027	0.239805		0.614691				0.820052	0.32144	0.585394	0.250594	0.302068				1.40734	0.429443	0.712952	0.604724	0.721027				1.82245	0.451212	0.998231
A8MZ76	PSME2 Uncharacterized protein	0.807436	1.99089					1.39916	0.83683	1.84204	0.765372					1.3037	0.761316	1.33469	1.18441					1.25955	0.106267		1.2734	0.502126					0.887766	0.545376	2.26815	0.386848					1.3275	1.33028	1.61439	0.593833					1.10411
P26599	PTBP1 Polypyrimidine tract-binding protein 1	0.531909		1.19968		0.912768	1.22327	0.966907	0.322521	1.30996		0.495842		1.30575	1.54116	1.16318	0.458288	0.700734		0.732225		0.9052	0.979831	0.829497	0.134627		1.93286		0.846746		1.16717	0.864664	1.20286	0.508385	2.44819		0.409095		2.16543	1.45096	1.61842	0.908892	1.28648		0.590276		1.27718	1.07704	1.05775
G3V325	PTCD1 Pentatricopeptide repeat protein 1	1.85849	2.93646			5.8594		3.55145	2.07014	0.645491	5.34512			4.76469		3.5851	2.56227	1.74751	7.27089			6.64779		5.22206	3.02514		0.553251	0.340467				0.175478	0.356399	0.18939	0.345316	1.8316				0.887028	1.02132	0.752189	0.918299	2.47166				1.20001	1.52999
O14684	PTGES Prostaglandin E synthase	3.60405	3.26668	1.65188	1.95476	4.04891	8.02467	3.75849	2.29092	6.02386	5.61909	4.7873	2.27131	3.02242	4.35216	4.34602	1.46198	4.41137	3.70766	3.54325	2.04383	2.78307	3.57005	3.3432	0.820659		0.28526	0.306033	0.614976	0.502496	0.263082	0.131794	0.350607	0.175931	1.66174	1.73084	2.88418	1.30121	0.882185	0.61476	1.51248	0.799915	1.19543	1.13299	2.08232	1.13174	0.747682	0.509813	1.13333
B4DP11	PTGES3 Prostaglandin E synthase 3					2.26405		2.26405	N/A					0.456881		0.456881	N/A					0.536274		0.536274	N/A						0.470484		0.470484	N/A					0.238479		0.238479	N/A					0.257646		0.257646
Q9P2B2	PTGFRN Prostaglandin F2 receptor negative regulator	0.538291	1.12716			11.4759		4.38045	6.15189	1.22289	1.70384			0.745112		1.22394	0.479363	1.05184	1.69218			1.1099		1.28464	0.354129		1.91018	0.886915			0.0928283		0.963308	0.911082	2.2586	1.62422			0.348347		1.41039	0.972912	1.86083	1.69002			0.384305		1.31172
Q96ME4	PTRH2 Peptidyl-tRNA hydrolase 2, mitochondrial					0.0792382		0.0792382	N/A					1.68968		1.68968	N/A					1.59763		1.59763	N/A							12.9674	12.9674	N/A						6.38407	6.38407	N/A						10.3408	10.3408
Q00577	PURA Transcriptional activator protein Pur-alpha					2.0134		2.0134	N/A					1.42088		1.42088	N/A					1.27215		1.27215	N/A							0.510648	0.510648	N/A						0.76981	0.76981	N/A						0.668307	0.668307
Q6MZV7	Putative uncharacterized protein DKFZp686C11235					1.68775	0.740203	1.21398	0.670017					1.00387	1.25077	1.12732	0.174589					1.06342	1.49066	1.27704	0.302101						0.631178	1.42892	1.03005	0.564089					0.678178	1.91532	1.29675	0.874788					0.689989	2.30765	1.49882
Q5JPJ9	Putative uncharacterized protein DKFZp686D0114	3.17425	144.582	0.112724	0.498157	2.32307	2.082	25.462	58.368	6.56353	72.5747	4.42926	1.70556	2.43274	12.4835	16.6982	27.6458	3.36206	27.0005	3.79895	1.09447	2.11963	10.9792	8.05915	9.91262		0.323947	0.00691444	9.01358	1.97189	0.458524	0.508068	2.04715	3.48027	2.05574	4.70895	36.3123	3.83415	1.46404	6.38407	9.12654	13.4374	1.03441	2.37364	32.1922	2.37816	1.12067	6.04325	7.52372
Q6MZQ6	Putative uncharacterized protein DKFZp686G11190			0.529143				0.529143	N/A			1.07191				1.07191	N/A			1.08814				1.08814	N/A					1.90054			1.90054	N/A				1.95494			1.95494	N/A				1.96537			1.96537
Q6N096	Putative uncharacterized protein DKFZp686I15196	1.84809	0.643534					1.24581	0.851746	3.56128	1.1604					2.36084	1.69768	2.04683	0.902088					1.47446	0.809457		0.556364	1.5536					1.05498	0.705156	1.91578	1.81453					1.86516	0.0715936	1.08164	1.39942					1.24053
Q9ULZ3	PYCARD Apoptosis-associated speck-like protein containing a CARD	0.0190067						0.0190067	N/A	0.252711						0.252711	N/A	0.841746						0.841746	N/A			50.3584					50.3584	N/A		11.9978					11.9978	N/A		18.6418					18.6418
P11216	PYGB Glycogen phosphorylase, brain form	1	1.09159			1.11615	2.64635	1.46352	0.790132	1.77394	2.48684			1.52851	1.81066	1.89999	0.410799	1.53685	2.38466			2.18365	2.79315	2.22458	0.523945		1.02824	0.915886			0.954379	0.399711	0.824554	0.28704	1.76877	2.20285			2.17347	1.01392	1.78975	0.553849	1.50739	2.13741			2.8185	1.62037	2.02092
P06737	PYGL glycogen phosphorylase, liver form	2.64761	0.919975			1.34493		1.63751	0.900213	2.73621	1.28276			1.5859		1.86829	0.766772	2.1535	1.83347			1.85932		1.94876	0.177779		0.388351	1.08674				0.764528	0.74654	0.349543	1.02745	1.40314				1.28637	1.23899	0.192272	0.794356	1.98954				1.46234	1.41541
P61026	RAB10 Ras-related protein Rab-10	1.06937	0.760067	1.23401	1.38003	0.917	0.0241896	0.897445	0.481156	1.24861	1.1789	1.12085	1.08368	1.48078	3.49392	1.60112	0.937881	1.18765	1.60343	1.26441	1.07385	1.45478	2.41721	1.50022	0.487582		0.961538	1.31526	0.823233	0.711835	1.1616		0.994694	0.245525	1.18013	1.55764	0.903959	0.862707	3.15692		1.53227	0.949635	1.17967	2.24695	0.994706	0.810451	3.13332		1.67302
P62491	RAB11A Ras-related protein Rab-11A			0.695071	0.792187			0.743629	0.0686708			1.96578	1.38692			1.67635	0.409314			1.41089	1.10652			1.25871	0.215222				1.46158	1.23996			1.35077	0.156709			2.68562	1.96302			2.32432	0.51096			1.92313	1.51212			1.71762
Q15907	RAB11B Ras-related protein Rab-11B	0.489734	1.34852			0.524336	0.72956	0.773036	0.397986	1.51077	2.91815			1.44135	1	1.71757	0.831741	2.11816	3.47543			1.04917	0.794639	1.85935	1.22048		2.09932	0.741366			2.03162	1.44982	1.58053	0.630847	3.00425	2.41741			3.57756	1.60089	2.65003	0.84471	4.25063	3.03344			2.49224	1.33648	2.7782
X6RFL8	RAB14 Ras-related protein Rab-14	1.04537	0.90783	2.09189	0.743406	0.84223	0.247218	0.979657	0.609543	1.43415	1.54374	3.21794	1.15786	1.44977	1.37396	1.69624	0.75657	0.816764	1.02035	1.86572	0.957946	1.13726	1.29466	1.18212	0.371992		0.98355	1.10126	0.485654	1.32143	1.26485		1.03135	0.333025	1.34174	1.71114	1.40616	1.74424	2.21342		1.68334	0.346046	0.759784	1.12199	0.811951	1.39485	1.69187		1.15609
Q9NP72	RAB18 Ras-related protein Rab-18					1.43334		1.43334	N/A					1.46675		1.46675	N/A					1.29808		1.29808	N/A						0.743216	0.00437273	0.373794	0.522441					1.20938	0.339517	0.774449	0.615087					0.985143	0.487415	0.736279
Q9H0U4	RAB1B Ras-related protein Rab-1B	1.40885	1.16114	0.926399	1.18668	0.419704	1.28254	1.06422	0.353615	1.17253	1.5674	0.726469	0.90427	1.55439	1.95373	1.31313	0.461376	1.36203	1.54438	0.935854	1.31095	1.79702	1.68506	1.43922	0.30832		0.729788	0.860916	1.09657	0.827796	2.53821	0.824653	1.14632	0.692781	0.829258	1.35142	0.806315	0.856491	4.37719	1.35507	1.59596	1.38645	0.982654	1.24042	0.990038	1.1975	4.65778	1.33001	1.73307
Q9UL25	RAB21 Ras-related protein Rab-21					1.09875		1.09875	N/A					1.20377		1.20377	N/A					1.77918		1.77918	N/A							0.935677	0.935677	N/A						1.01206	1.01206	N/A						1.59453	1.59453
P57735	RAB25 Ras-related protein Rab-25	5.39498	0.663197					3.02909	3.34587	8.90138	1.15118					5.02628	5.48022	9.96076	1.5288					5.74478	5.9623		0.190618	1.50742					0.849017	0.931117	1.64036	1.87333					1.75684	0.16473	1.80317	2.52859					2.16588
O00194	RAB27B Ras-related protein Rab-27B					0.0235128	0.893082	0.458297	0.614878					3.97683	6.61009	5.29346	1.862					2.27629	2.5735	2.42489	0.210159						45.3042	1.18453	23.2444	31.1973					6.91644	6.38407	6.65025	0.376447					10.6347	3.30252	6.9686
P61019	RAB2A Ras-related protein Rab-2A	0.903579	0.66898	1.49982	0.811188	1.50882	0.0241896	0.902762	0.558339	1.49884	0.875758	2.01451	1.1839	1.0718	1.48769	1.35542	0.403088	1.95334	1.22491	1.30097	0.837526	0.951887	1.26925	1.25631	0.389114		1.138	1.49421	0.677397	1.21101	0.705976		1.04532	0.349308	1.55858	1.28126	1.33212	1.72886	0.830353		1.34623	0.33987	2.15996	1.90811	0.852706	1.14422	0.655		1.344
P20338	RAB4A RAB4A, member RAS oncogene family variant	0.356687						0.356687	N/A	0.752789						0.752789	N/A	0.54046						0.54046	N/A		2.88232						2.88232	N/A	2.09793						2.09793	N/A	1.47965						1.47965
B4DJA5	RAB5A Ras-related protein Rab-5A					0.0235128	0.0241896	0.0238512	0.000478581					4.10867	1.07851	2.59359	2.14264					6.85598	1.47922	4.1676	3.80195						45.3042	43.7273	44.5158	1.11504					6.91644	6.38407	6.65025	0.376447					10.6347	10.3408	10.4878
P61020	RAB5B Ras-related protein Rab-5B					0.545498		0.545498	N/A					0.415888		0.415888	N/A					0.353156		0.353156	N/A						1.95306		1.95306	N/A					0.901157		0.901157	N/A					0.704345		0.704345
obsolete	RAB5C 19 kDa protein					0.0235128		0.0235128	N/A					0.886007		0.886007	N/A					1.02473		1.02473	N/A						45.3042		45.3042	N/A					6.91644		6.91644	N/A					10.6347		10.6347
P51149	RAB7A Ras-related protein Rab-7a	1.19992	1.47025	0.996371		1.97414		1.41017	0.423125	1.09397	1.5904	1.09622		0.557609		1.08455	0.421812	0.58826	1.31595	0.808189		0.483311		0.798928	0.370313		0.856891	0.679966	1.01959			0.520792	0.769311	0.216068	0.906426	1.08852	0.969357			0.317122	0.820356	0.343882	0.478829	0.893518	0.734078			0.263805	0.592558
P63000	RAC1 Ras-related C3 botulinum toxin substrate 1			1.3818		1.50059	0.216255	1.03288	0.709707			0.912946		0.559425	0.613956	0.695442	0.190326			1.27009		1.27884	0.611652	1.05353	0.382699					0.727768	0.709826		0.718797	0.0126863				0.635993	0.440564		0.538278	0.13819				0.864732	0.926982		0.895857
P11233	RALA Ras-related protein Ral-A	0.850028		0.310518	3.26702	0.0724195	1.33237	1.16647	1.27177	2.01596		1.47807	5.69033	1.67497	3.77765	2.9274	1.7928	2.51687		0.922808	5.72832	1.30357	3.85523	2.86536	1.96917		1.20952		3.2718	0.300639		0.793957	1.39398	1.30584	2.35653		4.73745	1.95051		2.02507	2.76739	1.32518	2.78923		2.88519	1.89793		2.03202	2.40109
B5MDF5	RAN GTP-binding nuclear protein Ran	0.866815	0.280778	0.986427		0.873267	0.429124	0.687282	0.311529	0.293074	0.269034	0.301287		0.113333	0.199629	0.235272	0.079023	0.224435	0.156981	0.225365		0.253988	0.181153	0.208385	0.0387605		1.18617	3.56059	1.02981		1.21995	2.46443	1.89219	1.09602	0.336156	0.964165	0.30397		0.153393	0.527203	0.456977	0.313187	0.252874	0.558153	0.221804		0.316392	0.483672	0.366579
O60518	RANBP6 Ran-binding protein 6			0.676925				0.676925	N/A			0.00264845				0.00264845	N/A			0.00803928				0.00803928	N/A					1.4856			1.4856	N/A				0.00351222			0.00351222	N/A				0.0111683			0.0111683
P61224	RAP1B Ras-related protein Rap-1b	1.07714	0.904071			0.0235128	0.225931	0.557663	0.511603	1.91176	1.44503			2.0211	3.3981	2.194	0.840707	3.01391	2.76801			1.14574	2.54988	2.36939	0.837497		0.954646	1.10589					1.03027	0.106949	1.76466	1.60846					1.68656	0.110455	2.73286	3.05652					2.89469
P61225	RAP2B Ras-related protein Rap-2b					0.0235128	0.0241896	0.0238512	0.000478581					0.793783	0.673697	0.73374	0.0849139					0.615926	1.01056	0.813245	0.279052						45.3042	43.7273	44.5158	1.11504					6.91644	6.38407	6.65025	0.376447					10.6347	10.3408	10.4878
B0R0W4	RBBP7 Retinoblastoma binding protein 7					0.0235128	0.0241896	0.0238512	0.000478581					0.8259	0.931145	0.878523	0.0744195					0.719047	1.83731	1.27818	0.790733						45.3042	43.7273	44.5158	1.11504					6.91644	6.38407	6.65025	0.376447					10.6347	10.3408	10.4878
Q9Y5S9	RBM8A RNA-binding protein 8A					0.0235128	3.02274	1.52313	2.12077					1.24436	1.6747	1.45953	0.304299					0.965128	1.824	1.39456	0.607313						45.3042	0.34995	22.8271	31.7875					6.91644	0.628007	3.77222	4.4466					10.6347	0.691492	5.66308
P38159	RBMX Heterogeneous nuclear ribonucleoprotein G	0.377913						0.377913	N/A	0.39766						0.39766	N/A	0.90437						0.90437	N/A			2.53794					2.53794	N/A		0.951639					0.951639	N/A		2.17488					2.17488
Q15293	RCN1 Reticulocalbin-1	11.3459	1.01988					6.18287	7.30157	2.7421	1.56957					2.15584	0.829101	4.74743	1.22777					2.9876	2.48877		0.0906399	0.980191					0.535415	0.629007	0.240278	1.54855					0.894415	0.92509	0.408645	1.20167					0.805156
Q00765	REEP5 Receptor expression-enhancing protein 5	1.34503	0.265742	0.831966	0.936472	1.72584	1.70489	1.13499	0.566539	2.35885	10.826	0.564834	1.80585	0.583218	1.88834	3.00451	3.90101	1.5004	15.8555	1.13927	1.63153	1.09498	2.15585	3.89625	5.87145		0.646559	0.713224	1.05962	1.88751	0.642776	0.00437273	0.825678	0.622085	1.0777	1.75084	2.2502	1.94366	1.34985	2.27183	1.77402	0.48346	0.849257	1.09481	1.97325	1.88526	1.4995	2.42061	1.62045
Q96HR9	REEP6 Receptor expression-enhancing protein 6			0.817595	0.591676			0.704635	0.159748			3.38397	1.91797			2.65097	1.03662			3.40673	1.84903			2.62788	1.10146				1.24255	1.6603			1.45142	0.295397			3.55933	2.89028			3.22481	0.473094			3.58978	2.70975			3.14977
O15258	RER1 RER1 protein					1.19892	0.183358	0.691138	0.718111					2.56677	1.81008	2.18843	0.53506					1.56772	0.915502	1.24161	0.461188						0.888552	5.77148	3.33002	3.45275					2.53032	6.38407	4.45719	2.72501					1.42248	5.72434	3.57341
P13489	RNH1 Ribonuclease inhibitor			0.981055		2.41971	1.70295	1.70124	0.719327			0.613353		1.17815	0.862795	0.884765	0.283036			0.875969		1.95078	1.39226	1.40634	0.537546				1.03555		0.440221	0.621147	0.698972	0.305199			0.622212		0.596273	0.539562	0.586016	0.0422688			0.866806		0.904628	0.891328	0.887588
A6NKB8	RNPEP Uncharacterized protein					0.850224		0.850224	N/A					0.339049		0.339049	N/A					0.349547		0.349547	N/A						1.25284		1.25284	N/A					0.471259		0.471259	N/A					0.447199		0.447199
G5E9G0	RPL3 60S Ribosomal protein L3	0.642064				0.667529	1.05806	0.789216	0.233169	0.335683				0.425975	0.441969	0.401209	0.0573078	0.273886				0.449818	0.343251	0.355652	0.0886193		1.60121				1.59598	0.999694	1.39896	0.345783	0.51975				0.743753	0.457457	0.573653	0.150567	0.416577				0.748267	0.358424	0.507756
P36578	RPL4 60S ribosomal protein L4					2.61298		2.61298	N/A					0.865806		0.865806	N/A					0.656361		0.656361	N/A							0.393502	0.393502	N/A						0.888075	0.888075	N/A						0.642817	0.642817
P46777	RPL5 60S ribosomal protein L5	0.737236	1.00325	0.913697	0.778503	0.89866	1.12917	0.910087	0.144232	0.464053	0.427247	0.271969	0.214343	0.443602	0.409599	0.371802	0.102887	0.315882	0.293199	0.1947	0.218914	0.378098	0.366956	0.294625	0.0753267		1.39458	0.996509	1.11183	1.26171	1.18548	0.93677	1.14781	0.169713	0.624456	0.427558	0.296236	0.309286	0.716696	0.395844	0.461679	0.171827	0.415014	0.29385	0.206867	0.304165	0.500191	0.292511	0.335433
Q8TBK5	RPL6 60S ribosomal protein L6	0.919395	0.851443	2.19148		0.374559	0.80866	1.02911	0.684057	0.768128	1.01263	1.12932		0.89868	0.810466	0.923846	0.14819	0.977152	0.802807	1.07902		0.791228	0.836266	0.897295	0.125802		1.11836	1.17407	0.463541		2.84452	1.30793	1.38168	0.880447	0.831256	1.19661	0.570866		2.8158	1.1476	1.31243	0.877803	0.990506	0.941129	0.559114		2.26872	1.20941	1.19378
P18124	RPL7 60S ribosomal protein L7	0.820061	0.727102	0.542063	1.02297	0.77945	1.12022	0.835312	0.208542	0.520065	0.547866	0.600058	0.478208	0.572402	0.43231	0.525152	0.0619817	0.402322	0.346957	0.45706	0.531336	0.457243	0.471492	0.444402	0.0630601		1.25384	1.37494	1.87404	0.960243	1.36683	0.944291	1.2957	0.341639	0.631395	0.757381	1.11726	0.581343	0.816763	0.432252	0.722732	0.235968		0.461048	0.813142	0.591639	0.674823	0.482669	0.604664
P62424	RPL7A 60S ribosomal protein L7a	0.649556	0.642377	2.0691	1.4213	1.49706	1.17997	1.24323	0.546933	0.71754	0.531537	0.998676	0.758839	0.778357	0.461111	0.707677	0.191943	0.263956	0.487873	0.967987	0.787543	0.849961	0.614097	0.661903	0.259142		1.58297	1.55623	0.490973	0.691192	0.711593	0.89641	0.988229	0.468359	1.0777	0.81279	0.480339	0.573827	0.589066	0.433165	0.661147	0.242486	0.396487	0.749641	0.454167	0.577164	0.621459	0.607679	0.567766
obsolete	RPL8 60S ribosomal protein L8	0.720033	0.507916	2.07607		0.667294	0.572811	0.908825	0.657661	0.471491	0.33065	0.529954		0.431699	0.275991	0.407957	0.103531	0.335742	0.31974	0.65963		0.417866	0.357505	0.418097	0.140059		1.42793	1.9684	0.489293		1.59648	1.84634	1.46569	0.585127	0.650215	0.65505	0.254041		0.71673	0.540405	0.563288	0.184173	0.455394	0.62847	0.308433		0.618279	0.725844	0.547284
D6RAN4	RPL9 60S ribosomal protein L9					0.731484	0.682148	0.706816	0.0348859					0.472073	0.780807	0.62644	0.218308					0.44021	0.47863	0.45942	0.0271673						1.4563	1.55057	1.50344	0.0666565					0.616262	1.29745	0.956854	0.48167					0.465203	0.804031	0.634617
D3DWW6	RPL10 60S Ribosomal protein L10	0.851276	1.0141	1.31705	1.08054	1.35881	0.579826	1.0336	0.29252	0.413	0.396185	0.486255	0.47614	0.53478	0.247844	0.425701	0.100772	0.215985	0.240602	0.557503	0.587163	0.593628	0.342639	0.42292	0.177052		1.20782	0.985722	0.771309	0.909121	0.783899	1.82426	1.08035	0.397822	0.481943	0.39306	0.367408	0.493467	0.460227	0.577886	0.462332	0.0755251	0.247386	0.236825	0.410933	0.588177	0.422473	0.906488	0.468714
P62906	RPL10A 60S ribosomal protein L10a	1.46351	0.777995	0.956159	0.866634	0.835176	1.55225	1.07529	0.341167	2.39936	0.824303	0.598972	0.581721	0.712733	0.545415	0.943751	0.720425	1.76544	0.695696	0.689405	0.814088	0.938141	0.9723	0.979177	0.402869		0.702589	1.28491	1.06242	1.13342	1.27545	0.68149	1.02338	0.270321	1.78221	1.05463	0.623265	0.68808	1.01506	0.452017	0.935877	0.475373	1.25291	0.889212	0.733112	0.936203	1.23124	0.694552	0.956206
P30050	RPL12 60S ribosomal protein L12	0.466981				0.139666	0.820755	0.475801	0.34063	1.33731				0.619876	0.787878	0.915021	0.375236	1.11523				0.582111	0.898258	0.865201	0.268094			2.05393			7.63059	1.28856	3.65769	3.46185		2.5899			4.0699	1.07907	2.57962	1.49544		2.1705			3.65087	1.23391	2.35176
P26373	RPL13 60S ribosomal protein L13	0.889151	0.667101	1.47093	0.88996	0.558195		0.895067	0.352537	0.926867	0.441036	0.781291	0.538381	0.176012		0.572718	0.293606	0.550845	0.358486	0.926611	0.909618	0.239943		0.597101	0.313402		1.15645	1.49863	0.690693	1.10377	1.90839		1.27159	0.457146	1.08047	0.670001	0.520719	0.677473	0.372665		0.664266	0.264136	0.628831	0.526667	0.598388	1.10635	0.467617		0.66557
obsolete	RPL13A 60S ribosomal protein L13A					1.11004	0.92985	1.01995	0.127414					0.900428	0.489312	0.69487	0.290703					1.06908	0.566424	0.81775	0.35543						0.959543	1.13752	1.04853	0.12585					0.884724	0.60422	0.744472	0.198346					0.983623	0.703456	0.843539
B7Z6S8	RPL14 60S ribosomal protein L14					0.218434		0.218434	N/A					0.546889		0.546889	N/A					0.475266		0.475266	N/A							4.70628	4.70628	N/A						2.73079	2.73079	N/A						2.30099	2.30099
E7EQV9	RPL15 60S Ribosomal protein L15	0.730855		0.976991	1.27758	0.671526	1.00024	0.931439	0.24208	0.409436		0.737327	0.718968	0.325123	0.282544	0.49468	0.21806	0.351363		0.903553	0.785336	0.455634	0.421309	0.583439	0.244803		1.40681		1.03975	0.768915	1.58615	1.05755	1.17183	0.323929	0.557002		0.751048	0.630233	0.561193	0.320206	0.563936	0.157215	0.469535		0.897808	0.665388	0.727359	0.482689	0.648556
Q07020	RPL18 60S ribosomal protein L18	1.38638	0.793032	0.19264				0.790683	0.596872	0.879222	1.51079	0.599926				0.996645	0.466645	0.42295	1.14404	0.460887				0.675959	0.405813		0.741646	1.26064	5.27404				2.42544	2.48057	0.630507	1.91696	3.09958				1.88235	1.2349	0.297941	1.44008	2.32283				1.35361
P46778	RPL21 60S ribosomal protein L21	1.53482						1.53482	N/A	0.581655						0.581655	N/A	0.442582						0.442582	N/A		0.669905						0.669905	N/A	0.376794						0.376794	N/A	0.281637						0.281637
P35268	RPL22 60S ribosomal protein L22	0.778857	0.806189	6.3524	0.631948	1.89231	0.0399129	1.75027	2.33284	0.607298	0.514192	2.56354	0.401023	0.859793	1.03177	0.996269	0.801777	0.497069	0.625224	3.99434	0.304964	0.782286	1.82225	1.33769	1.40583		1.3201	1.23997	0.159972	1.55446	0.562905		0.967479	0.582854	0.740153	0.63919	0.401614	0.710628	0.655506		0.629418	0.133724	0.591495	0.763772	0.610428	0.522352	0.675972		0.632804
C9JD32	RPL23 60S ribosomal protein L23					0.715025	0.709482	0.712254	0.00391938					0.994592	0.233525	0.614059	0.538155					1.06312	0.320571	0.691847	0.525064						1.48978	1.49071	1.49025	0.000653399					1.64391	0.373072	1.00849	0.898616					1.61737	0.517714	1.06754
H7BY10	RPL23A 60S ribosomal protein L23a	0.763319	0.5137	1.63221	1.52723	0.0235128	2.15893	1.10315	0.800371	0.704524	0.630384	1.04346	1.08575	0.849156	0.347516	0.776798	0.276672	0.314545	0.514657	1.0234	1.03993	0.893821	0.391448	0.696299	0.327339		1.347	1.946	0.622394	0.643256		0.489921	1.00971	0.621467	0.918474	1.23474	0.648175	0.797872		0.148538	0.74956	0.399303	0.394384	1.00006	0.602702	0.737451		0.164802	0.579879
obsolete	RPL26 60S ribosomal protein L26					0.161298	3.18553	1.67342	2.13846					0.497255	0.470688	0.483972	0.0187852					0.428946	0.414215	0.42158	0.0104165						6.60214	0.332065	3.4671	4.43361					3.64227	0.167486	1.90488	2.45704					2.89191	0.149011	1.52046
P61353	RPL27 60S ribosomal protein L27	0.40788	0.887588	0.674748		0.907595	1.34011	0.843584	0.343115	0.704989	0.476888	0.941178		0.858389	0.512282	0.698745	0.205115	0.882006	0.77559	0.58215		0.881155	0.528879	0.729956	0.166089		2.52072	1.12622		1.49045	1.17374	0.789366	1.4201	0.663551	1.71836	0.540597		1.34272	1.11779	0.433338	1.03056	0.541956	2.11181	0.872211		0.811699	1.05615	0.452287	1.06083
A8K0H3	RPL29 ribosomal protein L29	0.770671	0.646137	1.4861	4.54687	0.619798		1.61391	1.67738	1.64704	0.79912	1.397	4.10423	0.748744		1.73923	1.37692	1.16517	0.846521	1.04576	2.70415	0.374649		1.22725	0.878907		1.3341	1.54731	0.683555	0.215989		1.65853	1.0879	0.616649	2.12458	1.24459	0.935551	0.933724		1.31754	1.3112	0.487254	1.47647	1.30792	0.68315	0.635345		0.639229	0.948423
obsolete	RPL30 60S ribosomal protein L30	0.712403	0.923155	0.557814	0.911585	0.186457	0.35075	0.607027	0.299592	0.896343	1.01866	0.950501	0.884012	0.596235	0.811147	0.859483	0.146436	0.876117	0.638509	0.672243	0.729612	0.565031	0.736794	0.703051	0.105792		1.44335	1.08287	1.82113	1.07759	5.71612	3.01653	2.3596	1.79448	1.25097	1.10726	1.60185	1	4.19055	2.54555	1.94936	1.23267	1.20116	0.682382	1.31801	0.827515	3.7202	2.80003	1.75822
P62899	RPL31 60S ribosomal protein L31	0.894423		0.714742				0.804582	0.127054	0.458708		0.738201				0.598454	0.197632	0.304188		0.653372				0.47878	0.24691			1.0725		1.40691			1.2397	0.236462		0.463924		0.99417			0.729047	0.37494		0.309118		0.859991			0.584554
C9JBL2	RPL32 60S ribosomal protein L32			1.16201				1.16201	N/A			0.809127				0.809127	N/A			0.691932				0.691932	N/A				0.874178				0.874178	N/A			0.692948				0.692948	N/A			0.578075				0.578075
P42766	RPL35 60S ribosomal protein L35	0.762347		1.20084	0.836784	1.11427		0.978562	0.211877	0.893942		1.53634	0.934845	0.766867		1.033	0.343097	0.79386		1.11214	1.07655	0.667601		0.912537	0.216655		1.34863	0.550527	0.845907	1.17388	0.95601		0.97499	0.306738	1.16575	0.547466	1.27326	1.23834	0.837519		1.01247	0.311992	1.01693	0.717987	0.899095	1.11415	0.661424		0.881916
P18077	RPL35A 60S ribosomal protein L35a		1.81595			1.93746	0.536526	1.42998	0.776133		0.987959			0.588364	0.729936	0.768753	0.202606		1.30612			0.889178	0.757443	0.984248	0.286429						0.549767	1.97162	1.26069	1.0054					0.35879	1.68484	1.02181	0.937657					0.503999	2.01952	1.26176
Q9Y3U8	RPL36 60S ribosomal protein L36	0.621393	0.602762					0.612077	0.0131741	0.962659	0.742294					0.852476	0.155822	0.665083	1.09601					0.880544	0.304709		1.65471	1.6587					1.65671	0.00282091	1.47914	1.23934					1.35924	0.169566	1.0423	1.81526					1.42878
C9J4Z3	RPL37A 60S ribosomal protein L37a	0.951998						0.951998	N/A	0.260304						0.260304	N/A	0.222586						0.222586	N/A		1.08004						1.08004	N/A	0.271867						0.271867	N/A	0.228338						0.228338
obsolete	RPL38 60S ribosomal protein L38	1.26554						1.26554	N/A	0.971955						0.971955	N/A	0.287999						0.287999	N/A		0.812498						0.812498	N/A	0.763581						0.763581	N/A	0.222269						0.222269
P05388	RPLP0 60S acidic ribosomal protein P0	0.398724	1.10851	1.4657	0.97795	1.19915	0.327044	0.912847	0.455551	1.40998	0.932875	1.03379	0.801557	1.0115	0.844811	1.00575	0.217774	1.12955	0.893799	1.03355	0.902466	1.02444	0.913451	0.982875	0.0948974		2.5792	0.90185	0.693072	1.00444	0.88828	3.23359	1.55007	1.07551	2.86818	0.842287	0.713065	0.932565	1.04909	3.11692	1.58702	1.09709	2.26982	0.781798	0.687979	1.02115	0.938319	3.39662	1.51595
P05386	RPLP1 60S acidic ribosomal protein P1	0.83657		0.462365				0.649468	0.264603	0.861714		0.988453				0.925083	0.0896181	0.68278		0.956747				0.819764	0.193723			1.14676		2.17499			1.66087	0.727069		0.931738		2.05785			1.49479	0.796279		0.741923		1.94669			1.3443
P05387	RPLP2 60S acidic ribosomal protein P2	0.877497	0.866046	1.30326	1.1077	1.41171	1.47944	1.17428	0.265952	0.968469	0.801732	1.09455	1.03442	0.721595	0.958461	0.929872	0.141532	0.815256	0.699665	1.27273	1.07203	0.697186	1.12488	0.946959	0.242617		1.17172	1.15437	0.779426	0.886815	0.754542	0.714942	0.910302	0.203968	1.12722	0.924667	0.836382	1.03927	0.602	0.691401	0.870156	0.201322	0.950867	0.826259	0.944229	1.05257	0.537562	0.810277	0.853627
P04843	RPN1 Dolichyl-diphosphooligosaccharide--protein glycosyltransferase subunit 1 precursor	1.22697	1.69869	0.82645	0.914138	1.26617	1.07692	1.16822	0.311174	1	1.40817	0.801552	0.736758	0.927743	0.768804	0.940504	0.250085	1.02125	0.923148	0.904323	0.725463	0.83295	0.623919	0.83851	0.144049		0.837993	0.588488	1.22925	1.07454	0.841254	0.982203	0.925622	0.221822	0.807218	0.837135	0.971972	0.916093	0.805475	0.725243	0.843856	0.0878199	0.772083	0.550734	1.07306	0.863921	0.695402	0.609375	0.760763
Q5JYR6	RPN2 ribophorin II	1.20075	1.43657	1.36053	0.966251	0.653186	0.742622	1.05998	0.324637	1.02502	0.934036	0.870491	0.581877	1.03166	0.868381	0.885245	0.164858	1.01827	1.72034	1.25714	0.794021	0.923544	0.985419	1.11645	0.332403		0.856224	0.695869	0.746676	1.01663	1.63082	1.42424	1.06174	0.382793	0.844247	0.654242	0.639968	0.677894	1.84742	1.67699	1.05679	0.553945	0.842847	1.19537	0.915996	0.897707	1.69005	1.87973	1.23695
P23396	RPS3 40S ribosomal protein S3			1.97779		0.309664	0.504838	0.930764	0.911987			0.766698		0.275571	0.415022	0.485764	0.253091			0.729745		0.26785	0.509212	0.502269	0.231026				0.513646		3.43913	2.09554	2.01611	1.46436			0.385782		0.842679	0.937385	0.721949	0.294955			0.358202		1.09572	1.02756	0.827161
P61247	RPS3A 40S ribosomal protein S3a	0.485988	0.576014					0.531001	0.0636584	0.259142	0.391613					0.325377	0.0936713	0.205799	0.431874					0.318836	0.159859		2.1154	1.73566					1.92553	0.268515	0.530132	0.712378					0.621255	0.128867	0.413532	0.721529					0.567531
P62701	RPS4X 40S ribosomal protein S4	0.64581	0.751826	0.804457		2.37268	1.22375	1.15971	0.712753	0.304772	0.25735	0.190609		0.390555	0.299001	0.288457	0.0730467	0.272236	0.312207	0.120902		0.708266	0.4384	0.370402	0.220255		1.59194	1.32972		1.25008	0.448965	0.864445	1.09703	0.446259	0.469174	0.34442		0.228084	0.194539	0.261261	0.299496	0.109985	0.411649	0.414537		0.141382	0.324719	0.402517	0.338961
P46782	RPS5 40S ribosomal protein S5	0.716565	0.926336	1.0916	1.29765	0.784153	1.36236	1.02978	0.266579	0.576774	0.581759	0.488108	0.612364	0.507823	0.473917	0.540124	0.0573194	0.41854	0.392156	0.540172	0.580052	0.506919	0.525059	0.493816	0.0731227		1.43482	1.07921	0.930581	0.757	1.35827	0.776379	1.05604	0.289388	0.806773	0.634897	0.443373	0.550716	0.77294	0.396329	0.600838	0.168713	0.572027	0.42712	0.47609	0.486071	0.697146	0.442846	0.516883
P62753	RPS6 40S ribosomal protein S6			1.60521				1.60521	N/A			0.847052				0.847052	N/A			0.694122				0.694122	N/A					0.626493			0.626493	N/A				0.507938			0.507938	N/A				0.406801			0.406801
P62081	RPS7 40S ribosomal protein S7	0.772336	0.607967	1.04399	0.866208	0.63226	0.775036	0.782966	0.160358	0.842811	0.739536	0.81159	0.623594	0.618775	0.545374	0.696946	0.118911	0.920247	0.700718	0.66353	0.571653	0.682451	0.41046	0.658177	0.167307		1.33121	1.64439	0.973128	1.13398	1.68509	1.36455	1.35539	0.278582	1.06876	1.23656	0.772908	0.807074	1.22223	0.802183	0.984952	0.21755	1.25474	1.14227	0.618219	0.71708	1.21367	0.694677	0.94011
Q5JR95	RPS8 40S ribosomal protein S8	0.807297	0.687198	1.55092		1.10064	1.04088	1.03739	0.332904	0.6544	0.324626	0.545024		0.496168	0.471288	0.498301	0.119841	0.459	0.238631	0.75887		0.735552	0.581289	0.554668	0.214568		1.27363	1.4548		0.648382	0.967879	1.01614	1.07216	0.308464	0.805885	0.475289		0.338508	0.5684	0.513202	0.540257	0.171031	0.555262	0.346625		0.455498	0.676929	0.639922	0.534847
C9JM19	RPS9 40S ribosomal protein S9			0.973071		0.0235128	0.0974843	0.364689	0.528171			0.434716		0.389206	0.944674	0.589532	0.308402			0.38822		0.454117	1.26495	0.70243	0.488272					1.03339			1.03339	N/A				0.430037			0.430037	N/A				0.375324			0.375324
P46783	RPS10 40S ribosomal protein S10	0.64581	0.903926	1.08079	0.484969	0.487891	0.0602322	0.610603	0.358358	2.2311	1.8013	0.947005	0.62644	3.09298	2.3129	1.83529	0.918486	1.98094	1.74901	0.424397	0.477594	3.01563	2.1896	1.63953	1.01503		1.18536	1.48529	0.939958	2.0255			1.40903	0.467586	2.32339	2.96442	0.87204	1.44675			1.90165	0.926349	2.25117	2.61421	0.38122	1.06548			1.57802
P62280	RPS11 40S ribosomal protein S11	0.70172	0.488253	0.56558		0.442276	0.367441	0.513054	0.127654	0.576464	0.20125	0.435908		0.263241	0.222299	0.339832	0.161331	0.361976	0.332647	0.694146		0.356926	0.155134	0.380166	0.195162		1.46513	2.04723		1.77806	2.40855	2.87914	2.11562	0.550119	0.816655	0.414628		0.741887	0.526673	0.577451	0.615459	0.162884	0.503746	0.680014		1.15464	0.640356	0.491789	0.694109
P25398	RPS12 40S ribosomal protein S12	0.7851	0.836262	1.06322		0.855632	0.194001	0.746843	0.326735	0.403858	0.400975	0.23889		0.574177	0.68104	0.459788	0.171333	0.299095	0.242951	0.530472		0.742518	0.554527	0.473913	0.203563		1.30957	1.19551		0.945835	1.24505	5.45494	2.03018	1.91945	0.511423	0.482512		0.216283	0.742784	3.9812	1.18684	1.5732	0.372031	0.29001		0.469381	0.857761	3.27714	1.05327
P62277	RPS13 40S ribosomal protein S13	1.07686	0.91824	0.39653	0.784955	0.317423	0.493469	0.664579	0.306742	0.721568	0.898837	0.898326	1.10362	0.767624	0.691176	0.846859	0.153292	0.60832	0.8459	0.69742	0.784846	0.861685	0.676657	0.745804	0.100991		0.954868	1.08875	2.56193	1.25132	3.35682	2.14303	1.89279	0.95827	0.649216	0.954467	2.0694	1.57446	2.70376	1.43099	1.56372	0.745741	0.550134	0.905412	1.67602	1.08226	2.71128	1.43318	1.39305
P62841	RPS15 40S ribosomal protein S15	1.49806	0.456734	1.12557				1.02679	0.527643	1.20615	1.17085	0.714656				1.03055	0.274142	1.53983	0.755826	0.88668				1.06078	0.42		0.686358	2.18897	0.90259				1.25931	0.812341	0.795004	2.57969	0.631871				1.33552	1.08057	1.00302	1.65207	0.764725				1.13994
P62244	RPS15A 40S ribosomal protein S15a	0.264567				0.917471	0.227383	0.469807	0.388134	0.236907				0.318531	0.252721	0.269387	0.0432889	0.311558				0.311802	0.339693	0.321017	0.0161738			3.62635			1.16115	4.65036	3.14595	1.79352		0.810012			0.475374	1.21974	0.835042	0.372813		1.07054			0.447135	1.72002	1.07923
B4DP32	RPS16 40S ribosomal protein S16	0.213235				1.17517	0.915094	0.767834	0.497589	0.124961				0.189278	0.323088	0.212442	0.101074	0.317447				0.439888	0.42705	0.394795	0.0672919		4.82044				0.906492	1.1558	2.29424	2.1913	0.58254				0.190361	0.401034	0.391312	0.19627	1.45355				0.407202	0.5355	0.798751
H0YN88	RPS17 40S ribosomal protein S17	1.2482	0.849852	1.48015				1.19273	0.318787	1.34544	0.59279	0.601171				0.846468	0.432146	1.57662	0.327003	1.15783				1.02048	0.63603		0.823763	1.17628		0.679416			0.893154	0.255599	1.07165	0.701872		0.390945			0.721488	0.340774	1.23361	0.384095		0.735923			0.784541
P62269	RPS18 40S ribosomal protein S18	0.849889	1.09044	2.00494	1.27645	0.40395	0.883406	1.08484	0.537161	0.569879	0.656148	1.05453	0.660062	0.322426	0.400526	0.610595	0.257072	0.502675	0.422612	0.893227	0.725627	0.399292	0.412272	0.559284	0.204099		1.20982	0.916785	0.506648	0.769608	2.63652	1.19725	1.20611	0.749622	0.641111	0.622623	0.51952	0.582467	0.732009	0.409257	0.584498	0.110773	0.555142	0.382417	0.434788	0.615224	1.00224	0.468595	0.576401
P39019	RPS19 40S ribosomal protein S19	1.0154	1.01742	0.600929		0.754056	1.20126	0.917813	0.238232	1.38999	1.47907	0.631469		0.838932	0.796651	1.02722	0.381119	1.4001	1.3368	0.424541		0.627488	0.668602	0.891506	0.445646		1.01268	0.98268	1.69055		1.41245	0.880624	1.1958	0.342786	1.36172	1.46542	1.03926		1.21318	0.593016	1.13452	0.342637	1.35835	1.28224	0.683987		0.874064	0.600006	0.959729
B4DW28	RPS20 40S ribosomal protein S20					0.17423	1.04354	0.608886	0.614696					0.466513	0.224929	0.345721	0.170826					0.452554	0.274884	0.363719	0.125631						6.11068	1.01369	3.56218	3.60412					3.16267	0.244337	1.7035	2.06357					2.8239	0.30189	1.5629
P62851	RPS25 40S ribosomal protein S25	0.801193	0.803731	1.0119	1.06573	0.588526	0.462022	0.78885	0.23398	0.943833	0.907328	1.05292	0.944229	0.699178	0.708982	0.876078	0.141914	0.606698	0.669775	0.690343	0.794327	0.554825	0.602331	0.65305	0.0848515		1.28334	1.24377	1.00392	0.921728	1.81004	2.28895	1.42529	0.525009	1.16697	1.12771	1.02328	0.99294	1.40524	1.65385	1.22833	0.254443	0.740216	0.827228	0.655433	0.807113	1.02945	1.40588	0.910886
P62979	RPS27A Ubiquitin-40S ribosomal protein S27a	0.992647	0.853322	1.05393	1.01482	0.270162	0.493953	0.779806	0.323274	1.9742	1.54889	0.914031	0.720147	1.38574	1.48716	1.33836	0.455027	2.55986	1.91104	0.832764	0.742587	1.11225	1.12195	1.38008	0.709666		1.0358	1.17151	0.963891	0.967863	3.94165	2.14141	1.70369	1.18474	1.97974	1.82448	0.871133	0.793446	5.04112	3.16031	2.27837	1.60568	2.5106	2.21061	0.776057	0.78696	4.27151	2.45532	2.16851
P62857	RPS28 40S ribosomal protein S28	0.343785	0.551146	1.09857	1.63471	0.651541		0.855951	0.515349	0.265959	0.256406	0.255972	0.28946	0.342392		0.282038	0.0363754	0.283133	0.243167	0.272878	0.221264	0.426716		0.289432	0.0805418		2.99037	1.81393	0.924703	0.600862	1.63485		1.59294	0.926577	0.768966	0.468167	0.23189	0.1983	0.621014		0.457668	0.24594	0.80417	0.440449	0.241152	0.146498	0.712396		0.468933
P62273	RPS29 40S ribosomal protein S29	1.05716	1.07815	0.777455		1.07759	0.460571	0.890185	0.271849	0.923691	0.692072	0.562901		0.335278	0.329478	0.568684	0.251488	0.614039	0.481987	0.415419		0.515425	0.232777	0.451929	0.141929		0.972655	0.927226		1.29344	0.988538	2.29612	1.2956	0.577782	0.868675	0.645908		0.696965	0.367706	0.810725	0.677996	0.194708	0.5673	0.446246		0.502698	0.520312	0.579045	0.52312
C9J9K3	RPSAP15 40S ribosomal protein AP15	1.01124	0.614473	1.01677		1.07195	1.28374	0.999634	0.242242	0.305624	0.320562	0.273293		0.254586	0.286195	0.288052	0.0260143	0.204006	0.227588	0.436504		0.286791	0.293045	0.289587	0.0905158		1.01683	1.62697	0.999161		0.993793	0.82391	1.09213	0.309021	0.308897	0.52499	0.267477		0.26759	0.252534	0.324298	0.114137	0.195469	0.369722	0.41676		0.295931	0.26122	0.30782
A7BI36	RRBP1 p180/ribosome receptor	2.62597		0.52682				1.5764	1.48432	0.730787		0.253244				0.492016	0.337674	0.857025		0.384249				0.620637	0.334303			0.36529		1.90885			1.13707	1.09146		0.251736		0.461857			0.356797	0.148578		0.296665		0.692092			0.494378
O95197	RTN3 Reticulon-3	1.26873	0.604642	0.599623	0.424915	0.326358	0.312772	0.589506	0.356257	1.38635	0.65622	1.1266	1.23634	1.4419	1.17474	1.17036	0.279646	1.3014	0.592608	1.09767	1.10881	1.29452	0.940278	1.05588	0.264485		0.810423	1.65324	1.69419	2.31159	3.26471	3.38244	2.1861	1.00287	1.06176	1.092	1.94968	3.26774	5.22261	4.25809	2.80865	1.72483	0.971277	0.978301	1.71221	2.8219	4.3157	3.4456	2.37416
Q9NQC3	RTN4 Reticulon-4	1.4864		1.09443	1.68874	0.188103	1.42912	1.17736	0.592856	1.07096		1.85709	2.86093	0.583933	0.749172	1.42442	0.940488	0.905281		1.93239	2.10164	0.48053	0.591526	1.20227	0.762243			0.645393	0.587684	0.918819	0.766864	5.4688	1.67751	2.12319		0.653383	1.97579	1.65338	0.647199	3.38816	1.66358	1.13195		0.587197	1.40036	1.71833	0.483389	2.70354	1.37856
Q9Y265	RUVBL1 Isoform 2 of RuvB-like 1					0.604045		0.604045	N/A					0.342571		0.342571	N/A					0.645809		0.645809	N/A						1.76356		1.76356	N/A					0.670266		0.670266	N/A					1.16305		1.16305
obsolete	S100A2 protein S100-A2	0.0731132	0.106701					0.0899073	0.0237505	0.150992	0.120329					0.13566	0.0216819	0.103596	0.106112					0.104854	0.00177885		14.07	9.36457					11.7173	3.32725	2.086	1.12367					1.60483	0.680466	1.52227	1.08488					1.30357
P26447	S100A4 Protein S100-A4	0.90566	0.901179	0.736082	0.576361	0.598402	1.08297	0.800109	0.198099	14.2641	9.55808	5.23677	5.11012	6.64824	4.74013	7.59291	3.71788	9.49004	8.44382	5.39433	4.81349	7.5169	5.64376	6.88373	1.87986		1.13526	1.10928	1.38013	1.70422	1.78014	0.97665	1.34761	0.333111	14.7358	11.8896	8.10691	9.96467	6.68437	4.46131	9.30712	3.69794	10.8467	8.63481	8.06192	9.38528	9.46905	5.61916	8.66948
P06703	S100A6 Protein S100-A6	0.774695	0.989085	1.01357	0.804098	1.29415	1.12288	0.999747	0.195482	2.45452	3.35723	2.9402	1.96249	0.947352	1.20004	2.14364	0.954805	1.75801	2.18891	2.50428	2.03827	1.06411	1.12158	1.77919	0.583949		1.32714	1.01068	1.00224	1.22154	0.823132	0.942061	1.05446	0.186041	3.03506	3.41622	2.91145	2.7572	0.758139	1.13683	2.33582	1.10379	2.22992	2.21259	2.36699	2.6856	0.821401	1.07803	1.89909
P05109	S100A8 Protein S100-A8	2.91953	2.89959	4.36902	6.414			4.15054	1.65843	0.52115	0.0702523	0.255019	0.37903			0.306363	0.19131	8.66568	7.80823	1.678	3.09982			5.31293	3.44374		0.352184	0.344754	0.23247	0.15309			0.270625	0.0955983	0.276364	0.042276	0.0738229	0.0932144			0.121419	0.105408	2.98482	2.86058	0.371208	0.525004			1.6854
P06702	S100A9 Protein S100-A9	1.47142	2.01562	1.90796	3.12252	0.330826	3.01838	1.97779	1.03619	0.295553	0.306193	0.305763	0.581944	1.12482	0.342339	0.492769	0.328253	4.43831	5.54467	1.46917	2.62589	2.31909	0.806208	2.86722	1.79989		0.698809	0.495973	0.5324	0.314632	3.22081	0.350431	0.93551	1.12802	0.211298	0.155466	0.165548	0.208731	4.01932	0.111044	0.811902	1.57175	3.06193	2.61589	0.775381	0.907035	7.62739	0.249421	2.53951
P60903	S100A10 Protein S100-A10	1.38485	1.51652	1.01082	1.52007	1.38232	0.484277	1.21647	0.404094	3.22203	2.90154	3.88924	3.44365	4.34574	3.04234	3.47409	0.549691	2.29892	1.88855	3.28012	3.96869	3.56602	2.5253	2.92127	0.806497		0.742461	0.659222	1.00504	0.646166	0.77067	2.18414	1.00128	0.593707	2.34648	1.92692	3.69038	2.78224	4.04043	4.307	3.18224	0.96893	1.62322	1.24286	3.23496	3.1752	3.25316	5.43507	2.99408
P31949	S100A11 Protein S100-A11	1.35461	2.04179	1.76279	2.24007	0.969669	0.412192	1.46352	0.691091	1.18531	1.00356	0.754251	0.769557	1.29459	2.23006	1.20622	0.546356	2.38892	2.27369	0.985414	0.915197	1.13225	2.04732	1.6238	0.683874		0.759063	0.489611	0.576347	0.438489	1.09863	2.56553	0.987944	0.80908	0.819709	0.492967	0.425835	0.415496	1.33228	4.44634	1.3221	1.5701	1.7455	1.16802	0.542696	0.457121	1.21581	4.36304	1.58203
Q9HCY8	S100A14 Protein S100-A14	0.707408	1.0822	1.7633		0.28333	3.83382	1.53401	1.39582	0.54106	0.453955	0.685603		0.205942	0.464353	0.470183	0.17432	0.630257	0.836828	0.809873		0.508275	0.72278	0.701603	0.135021		1.45357	0.9237	0.576067		3.76057	0.275919	1.39797	1.39144	0.715004	0.415436	0.386944		0.859209	0.137296	0.502778	0.285791	0.804411	0.781761	0.445894		1.95189	0.216041	0.839999
Q96FQ6	S100A16 Protein S100-A16	0.378607				0.962615	0.0241896	0.455137	0.473871	1.35249				0.793604	2.28979	1.47863	0.756027	3.02956				3.35474	8.05446	4.81292	2.81196		2.71579				1.10665		1.91122	1.13783	3.55159				0.974375		2.26298	1.82237	7.81499				3.79115		5.80307
P25815	S100P Protein S100-P	2.82075						2.82075	N/A	0.00774713						0.00774713	N/A	1.62047						1.62047	N/A			0.340052					0.340052	N/A		0.00505089					0.00505089	N/A		0.522174					0.522174
C9JV50	SACM1L Uncharacterized protein					0.977193		0.977193	N/A					6.46321		6.46321	N/A					5.46671		5.46671	N/A							1.05208	1.05208	N/A						6.38407	6.38407	N/A						5.91682	5.91682
Q9NZJ4	SACS Sacsin	1.09462	1.82491	0.677216				1.19892	0.580914	0.00774713	0.00725747	0.575136				0.196714	0.327724	0.0196893	0.0310776	0.0295817				0.0267829	0.00618857		0.939305	0.547831		1.48504			0.990727	0.470718	0.0055517	0.00505089		1.04478			0.351794	0.600144	0.017566	0.0170013		0.0368117			0.023793
O15127	SCAMP2 Secretory carrier-associated membrane protein 2	1.32658	0.65698			0.629203	1.01693	0.907424	0.330562	1.61396	0.924601			1.07392	0.496424	1.02723	0.461418	2.31102	1.0895			0.869109	0.589867	1.21487	0.758822		0.775071	1.5218			1.69306	1.04014	1.25752	0.424088	1.2096	1.41632			2.01722	0.553326	1.29912	0.603774	1.70138	1.65557			1.50259	0.664709	1.38106
Q14108	SCARB2 Lysosome membrane protein 2	0.573807	1.4156	1.32649	0.850397			1.04157	0.398508	2.17067	1.3316	2.07953	1.31232			1.72353	0.465251	1.60971	2.38984	1.79649	1.34871			1.78619	0.442355		1.79197	0.706171	0.765851	1.15517			1.10479	0.499511	3.88603	2.36326	1.28974	1.69461			2.30841	1.1411	3.06766	1.14567	1.03408	1.69958			1.73675
obsolete	SCFD1 65 kDa protein					2.98213		2.98213	N/A					1.15761		1.15761	N/A					0.617466		0.617466	N/A							0.34479	0.34479	N/A						0.423449	0.423449	N/A						0.219009	0.219009
P22307	SCP2 Non-specific lipid-transfer protein	1.47239				0.0235128	0.723029	0.739644	0.724582	1.62372				2.6062	1.11494	1.78162	0.758062	1.65308				1.87824	0.892845	1.47472	0.51634		0.69829					1.46272	1.08051	0.540535	1.09635					1.74766	1.42201	0.460548	1.09644					1.41486	1.25565
obsolete	SCRIB 177 kDa protein					0.822244		0.822244	N/A					0.385298		0.385298	N/A					0.463772		0.463772	N/A							1.25038	1.25038	N/A						0.511153	0.511153	N/A						0.596583	0.596583
D6RFM5	SDHA Uncharacterized protein					3.19281	0.253991	1.7234	2.07806					4.51	1.8698	3.1899	1.8669					6.08758	1.94218	4.01488	2.93124						0.33362	4.16437	2.249	2.70875					1.66934	6.38407	4.0267	3.33382					2.07397	8.76234	5.41816
obsolete	SEC11A 19 kDa protein					0.0235128	0.0241896	0.0238512	0.000478581					0.799783	0.464857	0.63232	0.236828					0.28755	0.390313	0.338931	0.0726641						45.3042	43.7273	44.5158	1.11504					6.91644	6.38407	6.65025	0.376447					10.6347	10.3408	10.4878
O75396	SEC22B Vesicle-trafficking protein SEC22b	1.69437	0.67245			1.02751	2.11974	1.37852	0.650873	1.40293	1.36012			0.733456	2.48415	1.49516	0.726873	0.685227	0.790873			0.647648	1.13112	0.813718	0.220119		0.606835	1.48674			1.0367	0.499016	0.907322	0.45073	0.799001	2.03536			0.843578	1.32843	1.25159	0.574894	0.375736	1.1741			0.685628	0.611516	0.711744
P61619	SEC61A1 Protein transport protein Sec61 subunit alpha isoform 1	0.221976						0.221976	N/A	1.04075						1.04075	N/A	0.464263						0.464263	N/A		4.63279						4.63279	N/A	4.66221						4.66221	N/A	2.04296						2.04296
Q9UGP8	SEC63 Translocation protein SEC63 homolog					2.26499		2.26499	N/A					2.14447		2.14447	N/A					1.35745		1.35745	N/A						0.470303		0.470303	N/A					1.11897		1.11897	N/A					0.651948		0.651948
O60613	SEP15 15 kDa selenoprotein	1.18257		0.808667				0.995621	0.264393	1.96979		7.03096				4.50037	3.57879	6.82826		4.15181				5.49003	1.89254		0.869416		1.25626				1.06284	0.273542	1.65596		8.65297				5.15447	4.94763	5.63909		4.98428				5.31168
B5MCX3	SEPT2 Septin 2	1.36099				1.39008		1.37553	0.0205703	0.458785				0.447551		0.453168	0.00794361	0.451175				0.782654		0.616914	0.234391		0.755431					0.739648	0.747539	0.0111606	0.335156					0.351219	0.343188	0.0113583	0.323759					0.595549	0.459654
Q8NC51	SERBP1 Plasminogen activator inhibitor 1 RNA-binding protein	0.948391						0.948391	N/A	1.08049						1.08049	N/A	1.08544						1.08544	N/A			1.01151					1.01151	N/A		1.03058					1.03058	N/A		1.0404					1.0404
P01009	SERPINA1 Alpha-1-antitrypsin			0.556435	3.85415	0.602869	0.0810353	1.27362	1.73644			1.35031	4.77249	0.34209	0.297503	1.6906	2.11132			1.80932	8.21025	0.797687	0.55265	2.84248	3.61962				1.82561	0.25492	1.76677	13.0495	4.2242	5.92827			2.49604	1.3867	0.670542	4.16034	2.1784	1.5198			3.27639	2.30582	1.43917	7.81302	3.7086
P01011	SERPINA3 Alpha-1-antichymotrypsin	1.43313						1.43313	N/A	0.987605						0.987605	N/A	0.995277						0.995277	N/A			0.669387				0.00437273	0.33688	0.470236		0.623331				0.513075	0.568203	0.0779628		0.631266				0.416291	0.523778
P30740	SERPINB1 Leukocyte elastase inhibitor	0.985988	1.22143			2.17494		1.46078	0.629578	1.63728	0.964517			1.03843		1.21341	0.368937	2.16707	1.31344			2.06278		1.84776	0.465667		1.04277	0.818531			0.489784		0.783694	0.278132	1.6508	0.80395			0.541025		0.998591	0.579925	2.1464	1.10441			0.952516		1.40111
P36952	SERPINB5 Serpin B5	1.62666	0.170317	1.26203	1.16003	1.68658	1.25351	1.19319	0.545358	1.92718	0.578783	0.922401	0.828775	1.10483	1.45426	1.13604	0.485536	1	0.24746	1.06246	0.768314	1.08082	1.20261	0.893612	0.347439		0.632033	5.87195	0.804899	0.846776	0.631586	0.843893	1.60519	2.09262	1.17785	3.42082	0.727372	0.822843	0.796864	1.254	1.36662	1.02927	0.600369	1.451	0.817263	0.70248	0.728082	1.06517	0.89406
P50454	SERPINH1 Serpin H1	1.57478		1.4562		0.0338585	0.834059	0.974723	0.706374	0.369693		0.373272		1.30854	0.448332	0.62496	0.457161	0.389319		0.279714		0.457381	0.266066	0.34812	0.0913741			0.609162	0.697691			1.26831	0.858388	0.357753		0.212339	0.255058			0.521948	0.329782	0.167786		0.224726	0.187423			0.317091	0.24308
Q01105	SET Protein SET	0.614179	0.607099	1.09218	0.775312			0.772193	0.22703	0.597304	0.491113	1.05514	0.719168			0.715681	0.244737	1.11188	0.96157	1.12511	0.752478			0.98776	0.173508		1.76514	1.56169	0.930161	1.26698			1.38099	0.363535	0.914976	0.873047	0.939618	1.01823			0.936467	0.0610433	1.71139	1.56017	0.991937	1.03737			1.32522
P0DME0	SETSIP Protein SETSIP					0.525512		0.525512	N/A					0.449051		0.449051	N/A					0.252172		0.252172	N/A							1.95671	1.95671	N/A						0.93224	0.93224	N/A						0.507611	0.507611
P31947	SFN 14-3-3 protein sigma	0.752913	0.763103	1.44175	1.40634	1.21444	0.926947	1.08425	0.31182	0.822436	0.704337	1.20941	1.10723	0.683423	0.71875	0.874264	0.227492	0.552609	0.599358	1.59657	1.25339	0.893683	0.923906	0.969919	0.398104		1.3656	1.31001	0.704689	0.698535	0.87709	1.14124	1.01619	0.2971	1.10707	0.924515	0.838706	0.897232	0.631291	0.706039	0.850808	0.168848	0.703321	0.740935	1.0832	0.976852	0.761879	1.06194	0.888022
P23246	SFPQ Splicing factor, proline- and glutamine-rich	1.71504	0.822526	0.673732	0.672859	0.863861	1.10111	0.974855	0.395276	2.78223	0.892668	0.728243	0.651768	1.25992	0.748028	1.17714	0.815567	1.05904	0.506908	0.622491	0.764677	0.84872	0.618244	0.73668	0.198552		0.599498	1.21542	1.50777	1.45983	1.233	0.960645	1.16269	0.338556	1.66385	1.03316	1.13062	1.08584	1.62256	0.760004	1.21601	0.355374	0.641249	0.555264	0.936406	1.23513	1.07923	0.704449	0.85862
A6NCZ6	SFXN3 Uncharacterized protein					0.786739		0.786739	N/A					1.52176		1.52176	N/A					1.13333		1.13333	N/A							1.30666	1.30666	N/A						2.0384	2.0384	N/A						1.53458	1.53458
B7Z9F1	SHMT2 serine hydroxymethyltransferase, mitochondrial isoform 3	1.26193		1.31436				1.28815	0.037076	1.16896		0.464749				0.816857	0.497956	0.934587		0.65809				0.796338	0.195513		0.814795			0.765036			0.789916	0.0351853	0.920972			0.340369			0.630671	0.410548	0.72331			0.471034			0.597172
Q15758	SLC1A5 Neutral amino acid transporter B(0)	1.63749	1.80655			0.24806		1.2307	0.855178	0.936551	0.612312			0.345626		0.631497	0.295929	1.73493	0.941914			0.217875		0.964908	0.758791		0.627957	0.553362			4.29307		1.8248	2.13791	0.568605	0.341036			1.64622		0.851953	0.697201	1.03479	0.520459			0.955164		0.836805
Q59GX2	SLC2A1 Solute carrier family 2 (Facilitated glucose transporter)	0.379994	0.808791	0.868549	0.819838	0.509993	0.725931	0.685516	0.196227	5.4938	4.74116	1.02153	1.16358	0.933275	1.01854	2.39531	2.12326	3.27795	3.27935	1.24549	1.22625	0.879132	0.824173	1.78872	1.16696		2.70556	1.23602	1.16963	1.19812	1.50985	2.01565	1.63914	0.612073	14.3721	5.89838	0.890705	1.40549	0.470408	0.54617	3.93055	5.51257	8.42389	4.04731	1.16256	1.48267	0.226465	0.45268	2.6326
Q9BXP2	SLC12A9 Solute carrier family 12 member 9					3.5542		3.5542	N/A					1.01682		1.01682	N/A					0.692198		0.692198	N/A						0.299733		0.299733	N/A					0.338103		0.338103	N/A					0.211853		0.211853
P53007	SLC25A1 Tricarboxylate transport protein, mitochondrial	0.710183	1.51233	1.04573	1.34494			1.15329	0.352869	0.3848	1.64955	1.06285	1.66264			1.18996	0.60528	0.415097	0.952849	0.858639	1.4686			0.923797	0.432311		1.44772	0.66102	0.971449	0.7304			0.952647	0.355851	0.538626	1.09751	1.01144	1.38441			1.008	0.351199	0.570805	0.628917	0.797078	1.18197			0.794692
Q8NCF7	SLC25A3 Phosphate carrier protein, mitochondrialprecursor	1.23099	0.979542	1.1631	0.985465	1.04773	1.13038	1.08954	0.101752	1.8972	1.57269	1.72101	1.75739	1.25536	1.48551	1.61486	0.227618	1.75001	1.25984	1.71102	1.53514	0.943566	0.893063	1.34877	0.375958		0.83525	1.02057	0.873478	0.996819	1.01663	0.935721	0.946411	0.0784359	1.53505	1.61139	1.36709	1.84441	1.66267	1.42956	1.57503	0.171795	1.39308	1.27944	1.30478	1.60312	1.0848	0.830855	1.24935
P12235	SLC25A4 ADP/ATP translocase 1					0.340231		0.340231	N/A					0.664777		0.664777	N/A					0.341157		0.341157	N/A							3.0213	3.0213	N/A						2.13095	2.13095	N/A						1.06039	1.06039
P05141	SLC25A5 ADP/ATP translocase 2	1.51082	0.800405			0.200094	0.966618	0.869485	0.53963	1.0213	2.52749			1.00978	1.01707	1.39391	0.755731	1.60089	2.81111			1.05682	0.968524	1.60934	0.848574		0.680577	1.24895				1.09419	1.00791	0.293848	0.659265	3.17736				1.17743	1.67135	1.32973	0.924608	3.50583				1.10187	1.8441
P12236	SLC25A6 ADP/ATP translocase 3					0.0235128	0.0241896	0.0238512	0.000478581					1.50947	2.02687	1.76817	0.365851					1.09917	1.65716	1.37817	0.394563						45.3042	43.7273	44.5158	1.11504					6.91644	6.38407	6.65025	0.376447					10.6347	10.3408	10.4878
Q546F9	SLC25A13 calcium-binding mitochondrial carrier protein Aralar2					1.29085		1.29085	N/A					0.415558		0.415558	N/A					0.4149		0.4149	N/A							0.796537	0.796537	N/A						0.351187	0.351187	N/A						0.339976	0.339976
Q6NUK1	SLC25A24 Calcium-binding mitochondrial carrier protein SCaMC-1			0.553386				0.553386	N/A			1.52079				1.52079	N/A			2.27666				2.27666	N/A					1.81727			1.81727	N/A				2.64548			2.64548	N/A				3.87057			3.87057
P50443	SLC26A2 Sulfate transporter	1.90511				0.0235128		0.964309	1.33049	2.46274				1.3957		1.92922	0.754508	3.72936				1.14567		2.43751	1.82694			0.503509					0.503509	N/A		1.16928					1.16928	N/A		1.77934					1.77934
O95436	SLC34A2 Sodium-dependent phosphate transport protein 2B	1.32811						1.32811	N/A	0.00774713						0.00774713	N/A	7.26555						7.26555	N/A		0.774182						0.774182	N/A	0.0055517						0.0055517	N/A	5.34257						5.34257
P08195	SLC3A2 4F2 cell-surface antigen heavy chain			2.70552		0.0529039	0.792937	1.18379	1.36882			1.54479		0.644576	0.670604	0.953322	0.512388			1.01935		0.276654	0.228783	0.508263	0.443263					0.371712		1.33381	0.852763	0.680309				0.549593		0.958535	0.754064	0.289166				0.354453		0.330617	0.342535
B3KNH3	SLC44A2 choline transporter-like protein 2	1.73557	0.634859			1.30191	0.183358	0.963923	0.689744	1.74411	0.939769			0.695147	1.48874	1.21694	0.483349	1.99997	1.04095			0.420004	1.83074	1.32292	0.732814		0.592457	1.57462			0.818194		0.995092	0.514425	0.999084	1.48941			0.631015		1.03984	0.430645	1.12547	1.63669			0.350923		1.03769
A8MT02	SNRPB Uncharacterized protein					0.69692		0.69692	N/A					0.756093		0.756093	N/A					0.648131		0.648131	N/A						1.52847		1.52847	N/A					1.19285		1.19285	N/A					1.06078		1.06078
P62314	SNRPD1 Small nuclear ribonucleoprotein Sm D1	1.61099	2.18796			0.744886	0.173198	1.17926	0.895303	2.25155	2.46333			2.81679	1.02388	2.13889	0.779047	2.88442	3.26855			3.23033	1.52659	2.72747	0.819023		0.638259	0.456906			1.42985		0.84167	0.517383	1.38954	1.13286			4.46836		2.33025	1.8561	1.74871	1.49123			4.71661		2.65218
P62316	SNRPD2 Small nuclear ribonucleoprotein Sm D2	0.925361	1.11559					1.02048	0.134515	0.584909	1.37558					0.980244	0.559089	0.68059	0.624846					0.652718	0.0394164		1.11117	0.896042					1.00361	0.15212	0.628397	1.24065					0.934524	0.432929	0.718343	0.559085					0.638714
obsolete	SNRPD3 19 kDa protein	0.96157	1.26871	0.964651	1.24865	1.18669	2.18239	1.30211	0.452113	0.965835	1.25598	1.34978	0.899489	2.3029	1.0205	1.29908	0.521615	0.75303	0.679873	1.17424	0.765678	1.46308	0.883895	0.9533	0.304494		1.06922	0.787969	1.05318	0.786648	0.897658	0.484674	0.84656	0.215809	0.998529	0.996187	1.39254	0.806722	2.29345	0.442211	1.15494	0.637427	0.764812	0.534944	1.18174	0.663765	1.34114	0.412775	0.81653
Q5VYJ4	SNRPEL1 Putative small nuclear ribonucleoprotein polypeptide E-like protein 1					0.320245		0.320245	N/A					2.17458		2.17458	N/A					1.80192		1.80192	N/A							3.2105	3.2105	N/A						6.38407	6.38407	N/A						5.95142	5.95142
C9J303	SNRPG SNRPG protein	1.25569				1.32401	0.458394	1.0127	0.481254	1.22955				0.595409	0.512186	0.779048	0.392357	1.46682				1.00087	0.703527	1.05708	0.384739		0.818797				0.804558	2.30745	1.31027	0.863612	0.973491				0.53148	1.2665	0.923825	0.37002	1.14085				0.822316	1.75874	1.24063
B3KVR1	SNRPN Small nuclear ribonucleoprotein-associated protein N					1.53939		1.53939	N/A					2.76017		2.76017	N/A					1.54404		1.54404	N/A							0.667847	0.667847	N/A						1.95582	1.95582	N/A						1.06087	1.06087
P00441	SOD1 Superoxide dismutase [Cu-Zn]			0.973507	0.47958	0.936281	1.84107	1.05761	0.568544			0.872424	0.404314	1.31724	1.72667	1.08016	0.569824			0.742165	0.45953	1.69321	2.11877	1.25342	0.781854				1.04353	2.04808	1.13759	0.574533	1.20093	0.616125			0.912165	0.940117	1.62305	1.02676	1.12552	0.335252			0.762504	1.02078	1.96463	1.33243	1.27008
P04179	SOD2 superoxide dismutase 2, mitochondrial	1.23516	0.635727	0.754736	0.532898			0.789629	0.310541	0.695305	0.866469	1.1485	0.613809			0.83102	0.236395	3.60892	2.33765	1.10138	0.787727			1.95892	1.2875		0.832434	1.57241	1.34612	1.84318			1.39854	0.428626	0.557058	1.19817	1.51789	1.26809			1.1353	0.409197	2.75295	3.41937	1.4245	1.61535			2.30304
P08294	SOD3 Extracellular superoxide dismutase [Cu-Zn]	1.13305						1.13305	N/A	2.38108						2.38108	N/A	1.18839						1.18839	N/A			0.846604					0.846604	N/A		1.9007					1.9007	N/A		0.95334					0.95334
Q15005	SPCS2 Signal peptidase complex subunit 2	1.52345						1.52345	N/A	0.447862						0.447862	N/A	0.447306						0.447306	N/A		0.67487						0.67487	N/A	0.292242						0.292242	N/A	0.286744						0.286744
P61009	SPCS3 Signal peptidase complex subunit 3	0.083657	0.646426	1.33599				0.688693	0.627238	0.660366	0.568623	1.45484				0.894611	0.48734	0.522392	0.505423	2.14846				1.05876	0.943748		12.2919	1.54641		0.752705			4.86367	6.44526	7.84822	0.885017		1.04819			3.26047	3.97394	6.09925	0.780437		1.51284			2.79751
O43278	SPINT1 Kunitz-type protease inhibitor 1					0.895369	0.803822	0.849595	0.0647332					1.32902	1.15005	1.23953	0.126547					0.532435	1.1648	0.84862	0.447152						1.18973	1.31593	1.25283	0.0892339					1.75421	1.6218	1.688	0.0936317					0.646844	1.6606	1.15372
Q13813	SPTAN1 Spectrin alpha chain, brain	1.09795		0.757785		1.62991	1.47315	1.2397	0.391194	0.961187		0.274247		1.0639	0.831991	0.782832	0.352083	0.722159		0.886439		1.21919	0.888937	0.92918	0.208492		0.936562			1.32711	0.653604	0.717959	0.908808	0.304026	0.881166			0.348377	0.735626	0.535585	0.625189	0.232647	0.659476			1.10051	0.822284	0.615497	0.799443
Q01082	SPTBN1 Spectrin beta chain, brain 1					1.48084		1.48084	N/A					0.384844		0.384844	N/A					0.82164		0.82164	N/A							0.694346	0.694346	N/A						0.269312	0.269312	N/A						0.600596	0.600596
O15020	SPTBN2 Spectrin beta chain, brain 2					0.0235128	1.46952	0.746517	1.02248					0.551307	0.729949	0.640628	0.126319					0.343846	1.0568	0.700322	0.504133						0.745707		0.745707	N/A					0.609968		0.609968	N/A					0.847477		0.847477
Q9Y6N5	SQRDL Sulfide:quinone oxidoreductase, mitochondrial	1.97572	0.739826	0.483777		0.774513		0.993459	0.667553	1.24396	0.532408	0.488082		0.0861004		0.587637	0.481407	1.38647	1.14984	0.858639		0.226013		0.905242	0.501644		0.52042	1.35122		2.0787	1.37535		1.33142	0.637305	0.621902	0.73642		0.971165	0.131385		0.615218	0.353802	0.726395	1.31844		1.66972	0.317424		1.008
P37108	SRP14 Signal recognition particle 14 kDa protein	0.522752	0.920119	0.6574	1.03198			0.783062	0.234019	1.01642	0.67821	0.551804	0.506916			0.688338	0.230433	0.742446	0.722453	0.560632	0.471279			0.624203	0.130463		1.9668	1.08653	1.54542	0.951792			1.38764	0.462224	1.93305	0.741673	0.835365	0.549803			1.01497	0.623484	1.38699	0.783811	0.827918	0.494151			0.873218
Q07955	SRSF1 Serine/arginine-rich splicing factor 1	1.14054	0.724934	0.415548	1.7266	0.0235128		0.806227	0.657787	1.7218	1.09065	0.40206	0.426129	0.381115		0.804351	0.593233	0.605702	0.603867	0.457613	0.942497	0.499862		0.621908	0.190561		0.901507	1.37895	2.44465	0.568859			1.32349	0.818048	1.5009	1.51385	0.962894	0.276377			1.06351	0.584187	0.518668	0.831478	1.06907	0.590859			0.752519
B4E241	SRSF3 Splicing factor, arginine/serine-rich 3	1.08504				1.28991		1.18748	0.144865	0.919972				0.394669		0.657321	0.371445	1.43857				0.337847		0.888209	0.778329		0.947605				0.825851		0.886728	0.0860936	0.842971				0.361626		0.602298	0.340362	1.29486				0.284924		0.78989
B4DEM8	SRSF4 Splicing factor, arginine/serine-rich 4					1.38585	0.701742	1.04379	0.483735					0.801104	0.523876	0.66249	0.19603					0.822721	0.357592	0.590156	0.328896						0.768631	1.50746	1.13804	0.522428					0.607035	0.846284	0.72666	0.169175					0.566233	0.584009	0.575121
Q59GY3	SRSF6 Arginine/serine-rich splicing factor 6 variant (Fragment)			1.4072				1.4072	N/A			0.637401				0.637401	N/A			0.585857				0.585857	N/A					0.714606			0.714606	N/A				0.436007			0.436007	N/A				0.391671			0.391671
A4D2F6	SRSF8 Similar to Splicing factor, arginine/serine-rich, 46kD					0.938397		0.938397	N/A					0.608633		0.608633	N/A					0.497678		0.497678	N/A							1.09576	1.09576	N/A						0.707603	0.707603	N/A						0.561042	0.561042
P05455	SSB Lupus La protein	0.551054		0.93794		0.511404		0.666799	0.23565	0.335451		0.957042		0.818814		0.703769	0.326375	0.706624		0.967915		0.882166		0.852235	0.133192			1.74085	1.08314		2.08336		1.63578	0.508322		0.550648	1.01547		1.89259		1.15291	0.681447		1.16559	1.00179		1.87677		1.34805
Q04837	SSBP1 Single-stranded DNA-binding protein, mitochondrial	0.906632	0.399335	0.679175	0.755318	1.67694	1.93154	1.05816	0.606306	0.74419	0.386605	0.743604	0.463131	0.474536	0.527908	0.556662	0.15189	0.723838	0.563825	0.683002	0.369843	0.660268	0.521719	0.587083	0.130587		1.13415	2.50358	1.49573	1.30051	0.63521	0.547641	1.26947	0.709481	0.819598	1.00326	1.09536	0.706132	0.349038	0.287902	0.710215	0.333164	0.773104	1.50344	0.987334	0.539853	0.438553	0.302511	0.757466
P43307	SSR1 Translocon-associated protein subunit alpha	0.486404				2.7383		1.61235	1.59233	2.07631				3.46094		2.76862	0.979082	1.43245				3.67675		2.5546	1.58696		2.11384				0.388982		1.25141	1.21966	4.24394				1.49366		2.8688	1.94474	2.87618				1.46052		2.16835
P51571	SSR4 Translocon-associated protein subunit delta precursor	2.65386	2.88253	0.778544	1.61578	1.80249	0.139816	1.6455	1.05747	1.09816	3.04124	1.06505	1.55108	1.65241	1.60299	1.66849	0.720029	2.80433	2.70859	0.655105	1.90739	1.50809	1.4167	1.83337	0.822432		0.387461	0.346828	1.30483	0.607928		0.570379	0.643485	0.386503	0.411381	1.06165	1.36149	1.07502		1	0.981909	0.348189	1.03203	0.938016	0.816909	1.27777		0.884948	0.989935
B4E0U6	ST13 Hsc70-interacting protein					1.34987		1.34987	N/A					0.872494		0.872494	N/A					0.836214		0.836214	N/A						0.789154		0.789154	N/A					0.771916		0.771916	N/A					0.667145		0.667145
Q8NFI4	ST13P5 Putative protein FAM10A5					0.601223		0.601223	N/A					0.826038		0.826038	N/A					0.835985		0.835985	N/A							1.71026	1.71026	N/A						1.49888	1.49888	N/A						1.47086	1.47086
A8K690	STIP1 STIP1 protein					0.616506		0.616506	N/A					0.0465936		0.0465936	N/A					0.0466875		0.0466875	N/A							1.66745	1.66745	N/A						0.0824183	0.0824183	N/A						0.0800898	0.0800898
Q499L9	STK3 Serine/threonine protein kinase MST4					1.04938		1.04938	N/A					0.697169		0.697169	N/A					0.565123		0.565123	N/A							0.979842	0.979842	N/A						0.724777	0.724777	N/A						0.569656	0.569656
P46977	STT3A Dolichyl-diphosphooligosaccharide--protein glycosyltransferase subunit STT3A					4.01082		4.01082	N/A					1.31879		1.31879	N/A					1.32978		1.32978	N/A							0.25633	0.25633	N/A						0.35867	0.35867	N/A						0.350678	0.350678
C9JFM5	STX4 Uncharacterized protein					0.0235128		0.0235128	N/A					1.08244		1.08244	N/A					1.26557		1.26557	N/A						45.3042		45.3042	N/A					6.91644		6.91644	N/A					10.6347		10.6347
O43752	STX6 Syntaxin-6	0.897059						0.897059	N/A	1.22916						1.22916	N/A	1.03053						1.03053	N/A		1.14608						1.14608	N/A	1.36217						1.36217	N/A	1.12188						1.12188
O15400	STX7 Syntaxin-7	5.80452	2.16555	0.663642	0.63365			2.31684	2.43263	4.91804	4.49368	1.75981	1.88557			3.26427	1.67438	8.76692	7.88923	0.744235	1.48074			4.72028	4.1921		0.177129	0.461608	1.53072	1.55016			0.929905	0.714533	1.35306	2.08799	2.63893	9.72088			3.95021	3.88301	2.02598	3.63656	1.08864	6.77008			3.38032
B7Z438	SUCLG1 Succinyl-CoA ligase (GDP-forming) subunit alpha, mitochondrial					0.5589		0.5589	N/A					0.853697		0.853697	N/A					0.51108		0.51108	N/A							1.83926	1.83926	N/A						1.66592	1.66592	N/A						0.967064	0.967064
Q96I99	SUCLG2 Succinyl-CoA ligase [GDP-forming] subunit beta, mitochondrial					1.82366	0.0241896	0.923922	1.27241					1.11741	1.44689	1.28215	0.232979					1.41536	1.41485	1.4151	0.000362445						0.584062	43.7273	22.1557	30.5069					0.745772	6.38407	3.56492	3.98688					0.834003	10.3408	5.58742
B4DUW4	SUMO3 Small ubiquitin-related modifier 3	1.44464						1.44464	N/A	0.442671						0.442671	N/A	0.716212						0.716212	N/A		0.711704						0.711704	N/A	0.304622						0.304622	N/A	0.484157						0.484157
B7Z6A4	SURF4 Surfeit locus protein 4					1.20315	0.397436	0.800294	0.569727					0.423484	0.622921	0.523202	0.141023					0.569468	0.419257	0.494363	0.106215						0.88529	2.66085	1.77307	1.25551					0.415941	1.77622	1.09608	0.961862					0.514825	1.20863	0.861726
O60506	SYNCRIP Heterogeneous nuclear ribonucleoprotein Q	1.48266				1.73313	0.0241896	1.07999	0.922889	1.49837				1.05079	4.06628	2.20515	1.62725	1.49394				0.858765	1.4358	1.26284	0.351141		0.693473					0.593205	0.643339	0.0709002	1.00469					0.667965	0.836328	0.238102	0.984036					0.535242	0.759639
obsolete	SYNGR2 24 kDa protein					3.75335		3.75335	N/A					1.32932		1.32932	N/A					0.902119		0.902119	N/A						0.283786		0.283786	N/A					0.859444		0.859444	N/A					0.554588		0.554588
C9JYN0	SYPL1 Uncharacterized protein					2.29744	0.0241896	1.16081	1.60743					1.08827	3.76477	2.42652	1.89257					1.15985	5.53364	3.34675	3.09273						0.463643	43.7273	22.0955	30.592					0.559817	6.38407	3.47194	4.11837					0.549164	10.3408	5.445
P09758	TACSTD2 Tumor-associated calcium signal transducer 2	0.871532	1.17516	0.93598	1.0536	2.8166	1.53362	1.39775	0.733447	4.28006	5.03951	4.08287	4.30423	2.94288	2.43068	3.8467	0.969301	3.97294	4.73365	4.34458	3.83511	2.4463	2.18932	3.58698	1.03479		1.1798	0.850752	1.08537	0.932257	0.3782	0.689711	0.852683	0.289545	4.11831	4.05218	3.95067	4.65559	1.20619	1.54042	3.25389	1.4808	4.16132	3.61576	4.15173	4.13701	0.884242	1.54512	3.08253
P37802	TAGLN2 Transgelin-2	0.781909	0.45977	0.945126		1.36821	0.9209	0.895183	0.327615	0.650837	0.627481	0.862678		0.939935	0.918543	0.799895	0.149646	1.30831	1.01689	0.813821		1.36067	1.22715	1.14537	0.226949		1.31506	2.17466		1.06401	0.778553	1.14859	1.29617	0.528135	0.829258	1.46415		0.896846	0.652144	1.48454	1.06539	0.383938	1.63885	2.36461		0.763032	1.022	2.06772	1.57124
P37837	TALDO1 Transaldolase					1.14531	0.986696	1.066	0.112157					0.4957	0.538698	0.517199	0.0304046					0.60411	0.892037	0.748074	0.203595						0.93005	1.07206	1.00106	0.100418					0.4663	0.618558	0.542429	0.107663					0.604571	1.03816	0.821364
D3YTI9	TAPBP TAPBP protein	1.56618		1.00247				1.28432	0.398602	0.922606		2.24551				1.58406	0.935435	0.977978		1.50282				1.2404	0.371117			0.612481		1.00319			0.807836	0.276274		0.532819		2.15622			1.34452	1.14792		0.567586		1.41036			0.988971
O14907	TAX1BP3 Tax1-binding protein 3	1.64997						1.64997	N/A	1.30245						1.30245	N/A	0.919678						0.919678	N/A			0.581366					0.581366	N/A		0.713994					0.713994	N/A		0.506646					0.506646
O75347	TBCA Tubulin-specific chaperone A	0.63263						0.63263	N/A	0.194298						0.194298	N/A	0.184658						0.184658	N/A			1.51634			1.99316		1.75475	0.337165		0.277799			0.417352		0.347576	0.0986788		0.265328			0.605219		0.435274
P17987	TCP1 T-complex protein 1 subunit alpha	1.48432		0.93569		0.497296	0.764635	0.920486	0.416942	0.340022		0.443535		0.385794	0.65758	0.456732	0.140437	0.449525		0.379916		0.536458	0.730245	0.524036	0.151656		0.692732			1.07468	2.14253	1.3834	1.32333	0.614864	0.227731			0.456835	0.942338	0.97486	0.650441	0.368157	0.295758			0.382	1.19722	1.09445	0.742358
Q9NZ01	TECR Trans-2,3-enoyl-CoA reductase	0.505411	0.858383			0.400188	0.124335	0.472079	0.303554	0.799427	0.940713			3.97048	3.82083	2.38286	1.74884	1.27178	0.785338			2.11227	1.93187	1.52532	0.611461		2.03439	1.16467					1.59953	0.61499	1.55209	1.1363					1.34419	0.294008	2.5783	0.960461					1.76938
P02787	TF Serotransferrin	0.768313		0.926689	0.948667			0.881223	0.0983986	1.6733		2.14789	1.34383			1.72167	0.404206	1.01841		1.56345	0.986268			1.18937	0.324355			1.2484	1.09629	1.03547			1.12672	0.109678		1.82191	2.13193	1.4523			1.80205	0.340249		1.12829	1.47421	1			1.20083
B7Z2I6	TFRC Transferrin receptor protein 1			1.4366	0.265102	0.0235128	0.550798	0.569003	0.617243			2.13989	1.65644	1.69907	2.06394	1.88983	0.247457			1.72946	1.21558	0.621604	0.899393	1.11651	0.475251				0.707208	3.70575		1.92077	2.11124	1.50832			1.61212	6.67821		3.13276	3.8077	2.59961			1.22031	4.86192		1.48514	2.52246
Q15582	TGFBI Transforming growth factor-beta-induced protein ig-h3	1.94492	1.41213	1.13544	1.08927	1.10393	1.18457	1.31171	0.331944	9.55896	7.21581	4.13311	3.13289	2.20435	2.81747	4.84376	2.91081	2.61441	1.86552	2.84964	2.0875	1.12829	1.24295	1.96472	0.700093		0.75884	0.493207	0.894612	0.901778	0.964844	0.892868	0.817691	0.172654	4.85091	4.74117	3.42734	3.16781	1.94966	2.44381	3.43012	1.18075	1.34974	1.29167	2.38856	2.01675	0.816403	1.03576	1.48315
P21980	TGM2 Protein-glutamine gamma-glutamyltransferase 2			1.75677		1.94287	1.41195	1.70386	0.269383			1.22228		1	0.700345	0.97421	0.261924			1.54487		2.5391	1.55961	1.88119	0.569813					0.572461	0.548272	0.74918	0.623304	0.109681				0.669711	0.439028	0.524387	0.544375	0.116633				0.827266	1.1516	1.1918	1.05689
P07204	THBD Thrombomodulin					2.51987	0.95404	1.73695	1.10721					2.28745	2.29174	2.28959	0.00303613					2.68043	2.14902	2.41473	0.375761						0.422734	1.10879	0.765764	0.485118					1.07285	2.72311	1.89798	1.16691					1.15714	2.58152	1.86933
P29401	TKT Transketolase	0.992231	1.00441	0.885389	0.925199	1.05902	1.07184	0.989682	0.0732347	4.82042	4.96077	3.3065	2.6288	3.56072	3.16564	3.74047	0.942583	1.42796	1.53433	2.21323	1.9415	4.22268	3.69672	2.50607	1.17265		1.03624	0.995333	1.14738	1.0618	1.00584	0.986926	1.03892	0.0599841	4.90226	4.95124	3.76174	3.16132	3.24749	2.80603	3.80501	0.921173	1.43725	1.50499	2.46132	2.25272	4.06505	3.71193	2.57221
Q9HD45	TM9SF3 Transmembrane 9 superfamily member 3	1.81451	1.02133	1.0172	3.90357			1.93915	1.36221	1.1654	1.03876	1.3765	3.08083			1.66537	0.953866	2.42719	1.37981	0.834521	2.42117			1.76567	0.792301		0.566666	0.978808	0.998741	0.251595			0.698952	0.358618	0.638557	1.02341	1.34668	0.883851			0.973125	0.295509	1.30637	1.34855	0.796402	0.671377			1.03067
P49755	TMED10 Transmembrane emp24 domain-containing protein 10	1.38998	2.01533	1.07883	1.45654	1.38044	1.52371	1.47414	0.305871	1.84188	2.52284	2.7319	2.24256	1.31681	1.48212	2.02302	0.570025	1.18915	1.87241	2.91614	2.06645	1.23769	1	1.71364	0.722023		0.739719	0.496042	0.941638	0.674428	0.771712	0.694259	0.719633	0.14497	1.31892	1.23848	2.27794	1.88255	1.04569	1.00223	1.46097	0.509463	0.843148	0.878288	2.43984	1.65516	0.906883	0.684439	1.23463
Q15363	TMED2 Transmembrane emp24 domain-containing protein 2	1.34989	0.374323			0.0611334	0.0241896	0.452384	0.61861	1.43469	1.65768			1.70057	6.7419	2.88371	2.57476	2.47007	2.04675			1.02239	0.990286	1.63237	0.743369		0.761656	2.67091					1.71628	1.35005	1.05666	4.45645					2.75655	2.40402	1.78704	5.45861					3.62283
Q9BVK6	TMED9 Transmembrane emp24 domain-containing protein 9	1.81853	1.08465	1.12789		0.844111	0.937349	1.16251	0.383961	1.73559	1.30373	1.23277		0.924261	0.890015	1.21727	0.342535	1.10593	1.27677	1.48026		0.798377	0.715773	1.07542	0.32073		0.565406	0.921625	0.90063		1.26199	1.12851	0.955634	0.264672	1.01463	1.21428	1.16265		1.40849	1.20871	1.20175	0.140968	0.65557	1.16142	1.30575		1.08741	0.919031	1.02583
Q9BVC6	TMEM109 Transmembrane protein 109	1.21643	1.39709	1.13987	1.31778	0.57771		1.12978	0.323725	2.74101	3.32791	2.60099	1.78043	2.3598		2.56203	0.563897	2.32095	2.42962	2.21605	1.67501	2.43478		2.21528	0.315111		0.845256	0.715575	0.891253	0.745363	0.145427	1.77983	0.853784	0.527574	2.24033	2.3969	2.2709	1.513	0.715312	4.45616	2.26543	1.2479	1.86348	1.73598	1.88736	1.37585	1.02215	4.45813	2.05716
Q6UW68	TMEM205 Transmembrane protein 205			6.47405				6.47405	N/A			4.70727				4.70727	N/A			8.60644				8.60644	N/A					0.155307			0.155307	N/A				0.699881			0.699881	N/A				1.25063			1.25063
D6RAA6	TMEM33 Uncharacterized protein					0.341171		0.341171	N/A					3.32876		3.32876	N/A					3.10682		3.10682	N/A							3.01277	3.01277	N/A						6.38407	6.38407	N/A						9.62931	9.62931
Q9BTV4	TMEM43 Transmembrane protein 43			1.4554	1.6696	0.0235128		1.0495	0.894964			1.22358	1.54519	0.741066		1.16994	0.404734			1.25514	1.39179	0.641557		1.09616	0.399584				0.697971	0.588393			0.643182	0.0774832			0.836672	0.98135			0.909011	0.102303			0.837222	0.858587			0.847904
Q9NYL9	TMOD3 Tropomodulin-3	0.890816						0.890816	N/A	0.666099						0.666099	N/A	0.777784						0.777784	N/A			1.07692					1.07692	N/A		0.676314					0.676314	N/A		0.793673					0.793673
Q59G12	TMPO Lamina-associated polypeptide 2			0.244248	0.705828	1.70539		0.885154	0.746893			0.399995	0.989237	0.970387		0.78654	0.33489			0.510639	1.04563	0.852949		0.803073	0.270961				4.15983	1.39167		0.602869	2.05146	1.86802			1.62999	1.56947		0.620697	1.27339	0.566054			2.02985	1.60349		0.529006	1.38745
O60235	TMPRSS11D Transmembrane protease serine 11D	0.211016	0.771634			1.57771		0.853453	0.687012	0.733111	1.05059			1.1736		0.985769	0.227288	1.01352	0.807964			1.94701		1.25616	0.607057		4.87417	1.29542			0.675169		2.28159	2.26656	3.45499	1.36985			0.879108		1.90132	1.36771	4.6924	1.04513			1.34238		2.35997
Q6ZXV5	TMTC3 Transmembrane and TPR repeat-containing protein 3					2.83283	0.0241896	1.42851	1.98601					3.30846	2.00593	2.65719	0.921029					3.28281	0.827403	2.05511	1.73624						0.376025	43.7273	22.0517	30.654					1.38028	6.38407	3.88217	3.53821					1.26061	10.3408	5.80072
Q9H3N1	TMX1 Thioredoxin-related transmembrane protein 1	0.781215		0.328446		1.55514	0.0241896	0.672247	0.66572	0.958088		3.99968		2.1409	1.37272	2.11785	1.34686	1.69502		1.93292		1.88481	0.778682	1.57286	0.539319		1.31624			3.06153	0.685		1.68759	1.23101	1.21932			11.7214	1.62697		4.85589	5.94918	2.11914			5.53614	1.31837		2.99122
Q59FB9	TOLLIP Toll interacting protein variant (Fragment)	0.464761				0.512815		0.488788	0.0339789	0.618454				3.04835		1.8334	1.7182	0.701275				2.23574		1.46851	1.08503			2.0641					2.0641	N/A		1.20363					1.20363	N/A		1.37157					1.37157
Q15388	TOMM20 Mitochondrial import receptor subunit TOM20 homolog					0.382789	1.50339	0.943088	0.792382					5.36153	2.22214	3.79183	2.21989					4.1944	1.8293	3.01185	1.67238						2.78299	0.703616	1.7433	1.47034					6.91644	1.67552	4.29598	3.70589					10.6347	1.39444	6.01456
O94826	TOMM70A Mitochondrial import receptor subunit TOM70	0.271781	0.504446					0.388114	0.164519	0.632244	0.359027					0.495635	0.193193	0.706482	1.28217					0.994328	0.407076		3.78375	1.98161					2.88268	1.27431	2.31323	0.716014					1.51462	1.1294	2.53914	2.53699					2.53807
P55327	TPD52 Tumor protein D52	0.438541	1.1542	0.971765		0.973666	1.12192	0.932017	0.28821	3.05322	1.2644	1.75587		2.36722	1.79647	2.04744	0.684656	3.07036	1.05388	2.1301		1.89856	1.48348	1.92728	0.759668		2.34485	46.9157	1.04535	1.73553	1.09396	0.942805	9.01303	18.5761	5.94548	1.10231	1.79819		3.31473	3.13952	3.06005	1.8589	7.14253	0.91147	2.12797		2.38176	2.13083	2.93891
P60174	TPI1 Triosephosphate isomerase	1.15774	1.29777	1.2232	0.934203	1.22055	1.72085	1.25905	0.258192	0.712426	0.634883	0.771942	0.495864	0.537395	0.733886	0.647733	0.111749	0.690918	0.691376	0.80193	0.472771	0.910993	1.19226	0.793375	0.243601		0.888093	0.770337	0.830511	1.05154	0.87265	0.614675	0.837968	0.144096	0.624122	0.494381	0.620759	0.594935	0.437112	0.400249	0.528593	0.0980134	0.573689	0.541189	0.633123	0.542879	0.726795	0.691264	0.618157
P09493	TPM1 Tropomyosin alpha-1 chain	1.471	1.34664	2.38078	2.97859			2.04425	0.774923	0.163155	0.116627	0.239684	0.253569			0.193259	0.0647335	0.12872	0.162597	0.388052	0.393199			0.268142	0.142122		0.699031	0.742334	0.3331	0.422418			0.549221	0.202091	0.122137	0.0861682	0.108538	0.0969022			0.103436	0.0154557	0.0888715	0.120612	0.14802	0.15333			0.127708
P06753	TPM3 Tropomyosin alpha-3 chain	1.18202	0.935011	0.983523	1.63961	1.68916		1.28586	0.358146	0.425705	0.301693	0.295037	0.179898	0.198126		0.280092	0.0982986	0.31537	0.254345	0.433616	0.553589	0.358558		0.383096	0.115527		0.869861	1.06918	1.03289	0.599061	0.630589		0.840316	0.219389	0.354643	0.311135	0.300484	0.122858	0.13023		0.24387	0.10904	0.259384	0.268106	0.426192	0.365466	0.216873		0.307204
P67936	TPM4 Tropomyosin alpha-4 chain	0.823529	0.491723			1.30849		0.874581	0.410769	0.319724	0.267873			0.245545		0.277714	0.0380562	0.260599	0.152337			0.151372		0.188103	0.0627852		1.24843	2.03291				0.78578	1.35571	0.63045	0.397446	0.548123				0.204699	0.383423	0.172141	0.309738	0.309248				0.122363	0.247117
P12270	TPR Nucleoprotein TPR	1.1816						1.1816	N/A	1.76821						1.76821	N/A	0.665993						0.665993	N/A			0.811893					0.811893	N/A		1.35364					1.35364	N/A		0.51235					0.51235
Q59GA1	TRA2B Splicing factor, arginine/serine-rich 10 (Transformer 2 homolog, Drosophila) variant					0.747943		0.747943	N/A					0.753905		0.753905	N/A					0.663349		0.663349	N/A							1.3747	1.3747	N/A						1.09959	1.09959	N/A						0.93811	0.93811
Q14134	TRIM29 Tripartite motif-containing protein 29	1.44187	1.96357	1.88154	1.66073	1.61839	1.2494	1.63592	0.266707	2.87752	3.1374	2.31408	2.13167	1.34594	1.45591	2.21042	0.726344	1.48663	1.86039	2.61845	2.31457	1.12312	1.06551	1.74478	0.634954		0.713113	0.50911	0.539958	0.591441	0.65818	0.846561	0.64306	0.124728	2.14135	1.56684	1.27104	1.46663	0.914402	1.03758	1.39964	0.439466	1.05959	0.939433	1.4359	1.55034	0.668772	0.741541	1.06593
D6RDN1	TROVE2 TROVE domain family, member 2					0.83306		0.83306	N/A					0.366639		0.366639	N/A					0.523033		0.523033	N/A							1.2342	1.2342	N/A						0.480094	0.480094	N/A						0.664088	0.664088
B3KRM8	TSN Translin			1.8806				1.8806	N/A			1.41308				1.41308	N/A			1.32713				1.32713	N/A					0.534777			0.534777	N/A				0.723272			0.723272	N/A				0.66389			0.66389
O60635	TSPAN1 Tetraspanin-1	1.97336	1.38119			0.0235128	0.0241896	0.850564	0.984742	1.18826	1.1281			3.32742	6.09727	2.93526	2.34307	5.23474	6.43188			2.95145	3.53658	4.53866	1.59083		0.521012	0.723803					0.622408	0.143395	0.59864	0.82178					0.71021	0.157784	2.59065	4.64836					3.61951
Q15006	TTC35 Tetratricopeptide repeat protein 35			2.33614				2.33614	N/A			2.35116				2.35116	N/A			3.34424				3.34424	N/A					0.430454			0.430454	N/A				0.968741			0.968741	N/A				1.34672			1.34672
P68363	TUBA1B Tubulin alpha-1B chain	0.83338	0.740115	1.03832	1.15329	1.01364	0.9209	0.949941	0.14945	0.178959	0.129328	0.193045	0.180943	0.15167	0.153785	0.164622	0.0237093	0.162067	0.131844	0.226063	0.26528	0.201991	0.174212	0.193576	0.0478462		1.23368	1.35074	0.978307	0.851764	1.05097	1.1485	1.10233	0.17994	0.214629	0.174811	0.185011	0.176068	0.157626	0.1854	0.182257	0.0187928	0.190121	0.177973	0.211309	0.250164	0.211354	0.21541	0.209388
A8MUB1	TUBA4A Tubulin alpha-4 chain	5.57186	2.15991	1.22247	1.66634	0.0235128	4.30866	2.49213	2.06315	6.71591	1.86618	2.65954	2.33698	1.07691	2.76902	2.90409	1.967	3.5301	0.917046	2.6902	2.40513	1.30431	3.87761	2.45407	1.17702		0.184541	0.462852	0.831071	0.589501		0.245485	0.46269	0.262836	1.19833	0.86941	2.16516	1.56094		0.608018	1.28037	0.610173	0.618756	0.42382	2.1364	1.53995		0.770402	1.09787
Q5JP53	TUBB Tubulin, beta	0.861404	0.966675	0.912753	1.00397	1.04279	0.979197	0.961132	0.065034	0.132244	0.177881	0.166958	0.187792	0.106796	0.120203	0.148646	0.0333222	0.109458	0.0968239	0.126053	0.144001	0.143281	0.174081	0.132283	0.0276496		1.19366	1.03419	1.11295	0.978392	1.02147	1.08015	1.07014	0.0765088	0.151839	0.187035	0.182034	0.208767	0.121024	0.139141	0.164973	0.0330665	0.122541	0.0999571	0.134048	0.153767	0.149449	0.203704	0.143911
P68371	TUBB2C Tubulin beta-2C chain	0.899834	0.807201	1.08659	1.06899	0.598402	1.62458	1.01427	0.349176	0.650372	0.3673	0.811987	0.428063	0.507479	0.61318	0.563063	0.162318	0.431173	0.643045	0.760314	0.418845	0.73592	0.92777	0.652844	0.19901		1.14274	1.23851	0.93492	0.918957	1.77982	0.6511	1.11101	0.385742	0.718557	0.457863	0.738157	0.448441	0.94027	0.411683	0.619162	0.212302	0.468013	0.795239	0.669758	0.424115	1.27061	0.642145	0.711647
P49411	TUFM Tu translation elongation factor, mitochondrial precursor			0.837846				0.837846	N/A			0.63666				0.63666	N/A			0.592909				0.592909	N/A					1.2002			1.2002	N/A				0.73142			0.73142	N/A				0.6657			0.6657
P10599	TXN Thioredoxin	0.593368	0.407866	1.46527	1.17307	0.24759	0.552008	0.739862	0.473959	0.859777	0.594822	1.80113	0.824038	0.874696	0.987561	0.990337	0.417587	1.40662	0.733146	3.13566	1.32758	1.40331	1.57725	1.59726	0.80752		1.73283	2.45089	0.693352	0.837355	1.98555	4.15274	1.97545	1.26211	1.35578	1.61275	1.05582	0.777887	2.19728	4.53188	1.9219	1.36841	2.25634	2.16669	1.97145	1.21819	3.36778	8.46595	3.24107
B2RDM2	TXNDC5 thioredoxin domain-containing protein 5	0.805494	1.08755	3.3177	0.655842	0.887609	0.711418	1.24427	1.027	1.02247	0.893031	0.881191	0.631199	1.11377	0.655195	0.866143	0.193083	0.601349	0.714893	1.21542	0.810552	1.07025	0.805007	0.869579	0.229524		1.27652	0.919205	0.306228	1.49779	1.20024	1.4869	1.11448	0.449587	1.25063	0.848954	0.269655	1.08521	1.42628	1.04399	0.987454	0.402244	0.705204	0.677498	0.378612	1.36107	1.26999	1.29675	0.948187
P22314	UBA1 Ubiquitin-like modifier-activating enzyme 1	0.781632	0.421601	0.710459	0.716251	0.940983	0.494678	0.677601	0.190664	0.522079	0.147399	0.516579	0.220302	0.434726	0.374995	0.369347	0.155426	0.477238	0.483715	0.406152	0.248217	0.563422	0.456409	0.439192	0.10651		1.31557	2.37124	1.42981	1.37144	1.13193	2.138	1.62633	0.502253	0.666982	0.351744	0.712448	0.344444	0.554367	0.863266	0.582208	0.20667	0.593538	1.14531	0.547975	0.375105	0.658882	1.05999	0.730133
Q13404	UBE2V1 Ubiquitin-conjugating enzyme E2 variant 1					2.31272		2.31272	N/A					1.3362		1.3362	N/A					1.54266		1.54266	N/A						0.460608		0.460608	N/A					0.68284		0.68284	N/A					0.725625		0.725625
Q9NYU2	UGGT1 UDP-glucose:glycoprotein glucosyltransferase 1	1.03704	0.865178	1.51992		3.4063	0.385099	1.44271	1.17029	4.66765	0.519562	0.884131		2.82898	0.812823	1.94263	1.77717	4.0618	0.576623	0.706711		3.50874	0.718567	1.91449	1.71984		0.99148	1.15547	0.6683		0.312735	2.74651	1.1749	0.935943	4.47467	0.604238	0.578891		0.981519	2.44258	1.81638	1.67005	3.8251	0.665287	0.451366		1.12049	2.17657	1.64776
Q16851	UGP2 UTP--glucose-1-phosphate uridylyltransferase	0.656909				1.51916	2.40324	1.52644	0.873189	0.329718				0.457954	0.649664	0.479112	0.161019	0.296392				0.472438	0.837182	0.535338	0.275827			1.46026			0.456032	0.676768	0.864353	0.52774		0.454025			0.44499	0.328837	0.409284	0.0698155		0.410119			0.649906	0.328942	0.462989
obsolete	Uncharacterized Protein					1.47661	1.30745	1.39203	0.119611					0.418434	0.503535	0.460985	0.0601759					0.595444	0.53128	0.563362	0.0453707						0.72147	0.808955	0.765213	0.0618617					0.334922	0.436517	0.385719	0.0718385					0.43868	0.465617	0.452149
obsolete	Uncharacterized protein			1.49241	1.08118	0.467435	0.15433	0.798841	0.60166			0.516235	0.333845	1.02326	0.975709	0.712261	0.340464			0.49379	0.289699	0.527792	0.465511	0.444198	0.1061				0.680756	0.908567	2.27867	6.85513	2.68078	2.87099			0.34769	0.352557	2.83266	5.71959	2.31313	2.55478			0.323853	0.299423	1.13123	2.80107	1.1389
E7ETN9	UPK1B Uroplakin-1b	1.68688		0.656311	0.359402			0.900863	0.696707	5.8425		1.53255	1.30511			2.89339	2.55654	2.07955		0.630049	0.330772			1.01346	0.935314			0.568712	1.54794	2.73318			1.61661	1.08387		2.70748	2.55682	4.06663			3.11031	0.831613		1.17281	1.09077	0.996225			1.0866
B0FP48	UPK3BL Uroplakin-3b-like protein	1.10142	1.23054	0.773826	1.11777	1.70468	1.52225	1.24175	0.330796	5.29462	3.14923	2.78375	2.91268	2.83911	2.99473	3.32902	0.971426	2.53244	1.86414	1.86278	2.20054	1.63455	1.56533	1.9433	0.364471		0.933524	0.812377	1.31281	0.87878	0.624926	0.694871	0.876214	0.242491	3.71042	2.74238	3.48758	2.81361	1.76347	1.9106	2.73801	0.793411	2.26008	1.5446	2.27959	2.05288	1.1034	0.981376	1.70366
P14927	UQCRB Cytochrome b-c1 complex subunit 7	0.65566	1.05935	0.818538	0.822178	0.150952	0.0241896	0.588478	0.410762	0.813449	1.03383	1.57307	1.28321	0.949636	1.86842	1.2536	0.403825	1.5239	3.92083	1.61101	1.29424	0.971036	1.25273	1.76229	1.08109		1.56815	0.943751	1.24115	1.1948			1.23696	0.25655	1.23342	0.982045	1.91261	1.64959			1.44441	0.416174	2.26982	3.6947	1.9107	1.56437			2.3599
P31930	UQCRC1 Cytochrome b-c1 complex subunit 1, mitochondrial	0.466287	0.985759	1.03027	1.54219	1.38326		1.08155	0.416404	2.01054	1.81393	1.95291	1.33184	0.61506		1.54486	0.584308	2.68662	1.89298	1.34278	0.992623	0.676268		1.51825	0.793965		2.205	1.01407	0.986005	0.637022	0.770081		1.12244	0.624917	4.28658	1.83009	1.88643	0.968847	0.593521		1.91309	1.43822	5.62693	1.92115	1.26525	0.794728	0.550579		2.03173
P22695	UQCRC2 Cytochrome b-c1 complex subunit 2, mitochondrial	1.10988		1.71532	0.572249	2.1305		1.38199	0.683398	1.31825		1.02815	0.559462	1.18348		1.02234	0.330566	1.13814		1.46096	0.66461	1.06184		1.08139	0.327303			0.864235	0.592303	1.71655	0.500023		0.918278	0.554183		1.07427	0.596502	1.09487	0.656529		0.855543	0.265723		0.932069	0.826824	1.25718	0.542177		0.889563
P47985	UQCRFS1 Cytochrome b-c1 complex subunit Rieske, mitochondrial	1.14553	1.36485	1.16651	1.08395			1.19021	0.121586	0.43903	1.09602	0.887891	0.922504			0.836362	0.280102	1.25983	1.39987	0.775839	0.869649			1.0763	0.300756		0.897579	0.732446	0.870819	0.906211			0.851764	0.0809596	0.381069	0.803496	0.758673	1.04457			0.746952	0.274337	1.07411	1.00815	0.670177	0.915177			0.916902
P07919	UQCRH Cytochrome b-c1 complex subunit 6, mitochondrial	0.759989						0.759989	N/A	0.597072						0.597072	N/A	0.602629						0.602629	N/A		1.35285						1.35285	N/A	0.781014						0.781014	N/A	0.774366						0.774366
B4DJG3	Uroplakin-3B	0.539956	1.0047					0.772328	0.328624	12.7967	3.22928					8.013	6.7652	6.54732	1.33804					3.94268	3.68352		1.9041	0.995057					1.44958	0.642794	23.5603	3.23429					13.3973	14.3727	11.8416	1.32944					6.58551
obsolete	VAMP2 13 kDa protein			0.84191				0.84191	N/A			1.01086				1.01086	N/A			0.753478				0.753478	N/A					1.19452			1.19452	N/A				1.15577			1.15577	N/A				0.841959			0.841959
Q15836	VAMP3 Vesicle-associated membrane protein 3					0.0235128	3.12264	1.57308	2.19141					0.987574	1.52099	1.25428	0.37718					1.09678	1.31151	1.20414	0.151841						45.3042	0.338756	22.8215	31.7954					6.91644	0.55212	3.73428	4.50026					10.6347	0.481293	5.55799
Q5REQ5	VAMP8 Vesicle-associated membrane protein 8	0.0138735	1.65792	1.75684	0.410593			0.959807	0.879214	2.32313	1.96467	1.30629	1.01499			1.65227	0.598186	1.99232	1.97641	0.741588	0.840427			1.38769	0.690196		0.646337		0.578307	2.39223			1.20562	1.02819	1.95248		0.739972	2.76805			1.82017	1.02049	2.05358		0.409774	2.21541			1.55959
Q9P0L0	VAPA Vesicle-associated membrane protein-associated protein A	1.54107				1.79944		1.67025	0.182696	2.52495				0.875177		1.70006	1.16656	1.9749				1.00126		1.48808	0.688468			0.622438				0.571385	0.596911	0.0360997		1.48198				0.541573	1.01178	0.66497		1.16485				0.601568	0.883208
O95292	VAPB Vesicle-associated membrane protein-associated protein B/C	1.55314	0.780019	4.17732	0.806934	0.741124		1.61171	1.47336	4.20313	5.69457	8.51777	1.06687	0.956227		4.08771	3.20751	2.38164	3.58913	8.3926	1.27078	0.620063		3.25084	3.08826		0.662049	1.28173		0.240788	1.4371		0.905415	0.555353	2.69052	7.34642		1.96274	1.52459		3.38107	2.68695	1.49764	4.5934		1.89006	0.909946		2.22276
P50552	VASP Vasodilator-stimulated phosphoprotein	1.89817						1.89817	N/A	0.802061						0.802061	N/A	0.574034						0.574034	N/A			0.505376					0.505376	N/A		0.382201					0.382201	N/A		0.274891					0.274891
Q99536	VAT1 Synaptic vesicle membrane protein VAT-1 homolog			0.920447		0.88032	1.306	1.03559	0.23504			0.561391		0.918344	0.773654	0.75113	0.17954			0.377293		0.780953	0.799092	0.652446	0.238462				1.10371	1.21738	1.20994	0.809961	1.08525	0.190727			0.584991	1.63666	1.23497	0.56121	1.00446	0.524479			0.381735	1.83734	1.0487	0.579014	0.961697
P18206	VCL Vinculin					0.504585	1.88486	1.19472	0.976					0.934568	0.73202	0.833294	0.143223					1.39355	1.00406	1.1988	0.275408						2.1109	0.561153	1.33603	1.09584					2.1887	0.440213	1.31446	1.23637					3.00391	0.610419	1.80717
P55072	VCP Transitional endoplasmic reticulum ATPase	0.838374	0.915493	1.22349	1.10217	0.745357	0.997339	0.97037	0.175062	0.421367	0.394951	0.486361	0.450478	0.541523	0.544162	0.47314	0.0619719	0.361236	0.298032	0.597843	0.469931	0.804791	0.67288	0.534119	0.193041		1.22649	1.09193	0.830371	0.891249	1.42926	1.06065	1.08832	0.219765	0.501041	0.435639	0.395913	0.460593	0.781945	0.575192	0.525054	0.139936	0.413933	0.318867	0.480146	0.458524	1.03425	0.724076	0.571633
P21796	VDAC1 Voltage-dependent anion-selective channel protein 1	0.999445	1.23834	1.27205	0.879396	0.864802	1.11925	1.06221	0.175863	1.67756	2.05306	2.08901	1.1169	1.93347	1.64659	1.75277	0.362533	1.86713	2.29772	1.7542	1.02039	1.17121	1.12617	1.53947	0.510741		1.02876	0.80726	0.798601	1.11694	1.23187	0.945122	0.988091	0.172124	1.65679	1.64917	1.4469	1.35445	2.62372	1.73044	1.74358	0.454029	1.85468	1.8246	1.21384	1.16291	1.63231	1.19457	1.48048
P45880	VDAC2 Voltage-dependent anion-selective channel protein 2	1.20214	1.55209	1.05386	1.02879	1.07195	0.774794	1.11394	0.255889	1.5832	1.71712	1.41512	1.39864	1.3837	1.09146	1.43154	0.211591	1.49368	1.75117	1.27521	1.27163	1.19526	0.824129	1.30185	0.309804		0.855261	0.644149	0.964031	0.95484	0.993657	1.36508	0.962836	0.234925	1.28627	1.0615	1.25724	1.55356	1.37368	1.44329	1.32926	0.169717	1.22766	1.05102	1.09988	1.35866	1.03006	1.13147	1.14979
Q9Y277	VDAC3 Voltage-dependent anion-selective channel protein 3			0.161283		1.05243	0.762216	0.658644	0.454514			0.929737		1.55922	1.69282	1.39393	0.407513			0.955471		1.20748	1.2328	1.13192	0.153331				6.29923		1.01219	1.38769	2.8997	2.95006			5.73735		2.13504	2.53813	3.47017	1.97375			5.75158		1.44687	1.87672	3.02506
Q53GN4	WDR1 WD repeat domain 1	1.221				1.51987	2.00774	1.58287	0.397134	0.400682				0.855224	1.16914	0.808348	0.386367	0.42332				0.767045	1.45115	0.880504	0.523223			0.785618			0.700856	0.52687	0.671115	0.131913		0.296841			0.868913	0.645269	0.603674	0.288295		0.315139			0.562107	0.767952	0.548399
Q9BRP8	WIBG Partner of Y14 and mago	0.993341						0.993341	N/A	0.536644						0.536644	N/A	1.1535						1.1535	N/A			0.965739					0.965739	N/A		0.488623					0.488623	N/A		1.05555					1.05555
P08670	VIM Vimentin	0.534267	0.797369	0.638383	0.495817	1.10534	0.708031	0.713201	0.2217	0.211652	0.00725747	0.175036	0.0833222	0.140826	0.058882	0.112829	0.0766104	0.467365	0.249134	0.319838	0.211803	0.453795	0.336986	0.33982	0.10419		1.92456	1.25373	1.59146	1.98117	0.963711	1.49373	1.53473	0.390179	0.395337	0.00505089	0.271798	0.189484	0.168554	0.0937755	0.187333	0.136189	0.860874	0.311877	0.490834	0.462611	0.500585	0.544962	0.528624
Q96QK1	VPS35 Vacuolar protein sorting-associated protein 35					2.2142	0.161345	1.18777	1.45159					0.935339	0.830098	0.882718	0.0744167					1.38989	1.39972	1.39481	0.0069512						0.481085	6.5591	3.52009	4.2978					0.497389	5.83474	3.16606	3.77407					0.67946	9.94643	5.31295
Q9UEU0	VTI1B Vesicle transport through interaction with t-SNAREs homolog 1B	1.96559	2.11798					2.04179	0.107754	1.68748	2.42537					2.05643	0.521769	1.08132	1.77553					1.42842	0.490881		0.523088	0.472049					0.497568	0.03609	0.853519	1.15231					1.00291	0.211278	0.537275	0.836847					0.687061
A6NCI4	VWA3A von Willebrand factor A domain-containing protein 3A					0.182695		0.182695	N/A					1.49907		1.49907	N/A					1.75268		1.75268	N/A						5.82988		5.82988	N/A					6.91644		6.91644	N/A					10.4341		10.4341
P13010	XRCC5 X-ray repair cross-complementing protein 5	0.953801	1.14263	1.32228	1.36607	0.427934	1.26318	1.07932	0.351888	1.29207	1.46115	0.646989	0.724572	0.860687	0.990654	0.996019	0.321819	1.0381	1.09182	0.828576	1.00108	0.990368	1.16011	1.01834	0.112231		1.07804	0.874884	0.76823	0.719039	2.48892	0.837291	1.12774	0.678214	1.31375	1.32005	0.486948	0.582748	4.66087	0.891662	1.54267	1.56748	1.02071	1.02211	0.608336	0.780097	5.22214	1.15704	1.63507
P12956	XRCC6 X-ray repair cross-complementing protein 6	1.02539	0.756019	0.952167	1.02028	1.03127		0.957025	0.116849	1.37086	1.20706	0.542719	0.640004	1.29423		1.01097	0.388934	1.7268	0.820114	0.704761	0.52024	1.19057		0.992496	0.478007		1.00267	1.32225	1.0669	0.962737	1.03294	3.10368	1.41519	0.836892	1.33013	1.59967	0.58343	0.699108	1.13398	3.93441	1.54679	1.23024	1.63103	1.07304	0.737265	0.551895	0.905809	3.52488	1.40399
P31946	YWHAB 14-3-3 protein beta/alpha	0.800083	0.865467	1.36604	1.4352	0.331296		0.959617	0.452897	1.15037	1.18188	1.15107	0.952279	1.10942		1.109	0.0913155	0.650316	0.651928	1.96329	0.869649	1.03473		1.03398	0.544011		1.28504	1.15506	0.743597	0.684404	0.646944	1.05768	0.928786	0.27136	1.42934	1.37743	0.838597	0.743046	0.346071	1.8998	1.10571	0.563751	0.793855	0.746957	1.39521	0.655873	0.483697	1.80498	0.980095
P62258	YWHAE 14-3-3 protein epsilon	0.874861	0.942963	1.18516	0.969654	1.6466	1	1.10321	0.285764	1.17764	0.965098	1.09889	0.626395	0.566099	0.64758	0.846951	0.266106	0.85822	0.947476	1.04109	0.669841	0.663579	0.726229	0.817739	0.15644		1.17521	1.06026	0.857243	1.01303	2.36792	1.19096	1.27743	0.547853	1.34323	1.02563	0.926945	0.72415	2.14692	1.1883	1.22586	0.498937	0.921664	1.01027	0.856956	0.752207	1.86529	1.06495	1.07856
P61981	YWHAG 14-3-3 protein gamma	1.48321	1.67628	0.850984	1.17045	0.4498	0.888244	1.0865	0.449985	1.82538	2.12999	0.490148	0.362064	0.814162	1.0058	1.10459	0.720275	1.32493	1.97244	0.513479	0.394282	0.69229	0.81483	0.952043	0.594978		0.69325	0.59637	1.1937	0.839295	1.82263	0.984739	1.02167	0.445983	1.22354	1.27858	0.57348	0.354875	1.95599	0.355094	0.956927	0.639433	0.872411	1.1746	0.587185	0.38331	1.43276	0.36194	0.802034
P27348	YWHAQ 14-3-3 protein theta	1.35128		2.24229		0.584529	1.07426	1.31309	0.69587	0.348931		0.515255		0.967305	0.311971	0.535865	0.300908	0.385222		1.05163		0.769804	0.331027	0.63442	0.339872			0.709905		0.448464			0.579185	0.184867		0.325682		0.2212			0.273441	0.0738797		0.293272		0.44121			0.367241
P63104	YWHAZ 14-3-3 protein zeta/delta	1.05633	1.20625	1.30203	1.20023	1.55655	1.15772	1.24652	0.171478	1.28471	0.98854	0.974363	0.770981	0.875356	0.840997	0.955824	0.180779	0.87845	0.844118	1.1818	0.826369	1.18493	0.987012	0.98378	0.164355		0.973397	0.828764	0.780266	0.818375	0.68432	0.913726	0.833141	0.101337	1.20133	0.820568	0.739537	0.731069	0.607734	0.761683	0.810321	0.203811	0.7973	0.680741	0.882903	0.771986	0.792166	0.934998	0.810016
O75844	ZMPSTE24 CAAX prenyl protease 1 homolog	2.91801	0.710186			0.212321	0.0241896	0.966176	1.33302	4.23125	2.95495			0.753822	1.54717	2.3718	1.53791	6.47186	2.93045			0.825985	1.11298	2.83532	2.59726		0.352332	1.40764			5.01771		2.25923	2.4465	1.44167	4.18673			4.19645		3.27495	1.58768	2.16613	4.11901			4.2323		3.50581
obsolete	7 kDa protein	16.6709						16.6709	N/A	16.2033						16.2033	N/A	9.98509						9.98509	N/A		0.0616618						0.0616618	N/A	0.966329						0.966329	N/A	0.584966						0.584966
obsolete	9 kDa protein	1.19562						1.19562	N/A	0.380229						0.380229	N/A	0.348034						0.348034	N/A			0.802351					0.802351	N/A		0.287648					0.287648	N/A		0.264601					0.264601
obsolete	13 kDa protein	0.522891		1.27727				0.900082	0.533429	0.523551		0.848562				0.686057	0.229817	0.530587		1.11708				0.823831	0.41471			1.83468	0.795382				1.31503	0.734892		0.905726	0.661138				0.783432	0.172949		0.922394	0.849004				0.885699
obsolete	15 kDa protein	0.82131				1.5897		1.20551	0.543336	0.441044				0.570668		0.505856	0.0916576	0.369857				0.60211		0.485984	0.164228			1.16799			0.670049		0.919018	0.352095		0.485744			0.42422		0.454982	0.0435042		0.409336			0.411977		0.410656
obsolete	21 kDa protein	1.15802	0.891781	1.03172	1.18002	0.189984	0.908563	0.893348	0.365057	1.92509	1.34437	1.52627	1.43811	1.50147	1.87589	1.60187	0.240196	2.18113	1.65427	1.9859	2.31684	1.2184	1.31992	1.77941	0.454833		0.887945	1.12097	0.984605	0.832506	5.60835	1.16406	1.76641	1.88653	1.65285	1.46547	1.48005	1.36481	6.91644	2.34005	2.53661	2.17437	1.8396	1.77777	1.88971	2.12525	6.97781	1.66457	2.71245
obsolete	30 kDa protein			1.04399	0.598412	0.722784	0.57015	0.733833	0.217139			0.734493	0.297954	0.423938	0.862427	0.579703	0.26302			0.578467	0.291436	0.356604	0.589584	0.454023	0.152521				0.973128	1.6416	1.47375	1.85513	1.4859	0.375791			0.717677	0.5576	0.555771	1.53355	0.841149	0.467797			0.531557	0.527188	0.521365	1.13472	0.678708
obsolete	31 kDa protein	0.740427		2.07244	1.50411	0.964731		1.32043	0.59503	0.524326		0.564622	4.44381	0.331384		1.46603	1.98779	0.452541		0.737351	1.33531	0.290791		0.703998	0.459578			1.29549	0.490133	0.653093	1.10415		0.885717	0.37693		0.622421	0.271144	3.30848	0.40594		1.152	1.44492		0.561676	0.34539	0.960942	0.327878		0.548971
[truncated: 3 more columns]
